# Supplementary material for: A RNA-Seq Analysis of the Response of Photosynthetic System to Low Nitrogen Supply in Maize Leaf
Source: Int J Mol Sci. 2017 Dec 5;18(12):2624. doi: 10.3390/ijms18122624 (PMC5751227; doi:10.3390/ijms18122624)
Supplement: Supplementary file 1 [file ijms-18-02624-s001.zip]

Archive with 6 entries (5 files):
- Supplemental files/
- Supplemental files/Supplemental Table 1.xlsx
- Supplemental files/Supplemental Table 2.xlsx
- Supplemental files/Supplemental Table 3.xlsx
- Supplemental files/Supplemental Table 4.xlsx
- Supplemental files/Support information.pdf
