# Supplementary material for: A RNA-Seq Analysis of the Response of Photosynthetic System to Low Nitrogen Supply in Maize Leaf
Source: Int J Mol Sci. 2017 Dec 5;18(12):2624. doi: 10.3390/ijms18122624 (PMC5751227; doi:10.3390/ijms18122624)
Supplement: Supplementary file 1 [file ijms-18-02624-s001.zip › Supplemental files/Supplemental Table 1.xlsx]

## Sheet: Sheet1
GENE	logFC(LN1-2/HN1-2)	p-value	q-value	HN1_fpkm	HN2_fpkm	LN1_fpkm	LN2_fpkm
AC191283.3_FG004	1.52964	0.000156284	0.00625	13.5195	15.8601	51.3234	36.7522
AC195340.3_FG004	1.4871	0.000768528	0.0202911	2.145	4.12135	6.56707	10.8835
AC197146.3_FG002	2.39213	6.65848e-05	0.00329112	2.48663	9.88873	40.7669	24.2969
AC199068.2_FG017	1.81481	0.000414039	0.0131839	1.18192	3.85708	8.41008	9.68649
AC202439.3_FG006	1.90791	1.24061e-05	0.000918372	2.82079	4.18694	16.8566	9.34033
AC205521.3_FG003	1.93175	0.00072276	0.0193628	0.73846	2.10251	5.08203	5.68378
AC205703.4_FG006	2.10645	3.15496e-06	0.00031335	3.88954	9.32492	29.2475	27.395
AC206030.4_FG001	2.82098	0.00077037	0.0203196	0.0927196	1.13482	4.3804	4.43365
AC207043.3_FG002	2.0246	7.32038e-05	0.00355179	1.8977	2.64051	6.53076	11.6832
AC208201.3_FG003	2.14735	0.000566987	0.0162422	0.964625	2.91423	11.5737	5.45808
AC210013.4_FG006	1.7145	0.000587359	0.0166452	10.7406	29.9559	60.5918	75.1285
AC218972.3_FG004	1.61762	0.00252959	0.0458495	0.819738	1.59382	3.81839	3.53028
AC219006.2_FG006	3.10813	0.000606662	0.0170096	0.49487	0.287049	1.95337	4.73004
AC225193.3_FG003	1.57983	0.000379029	0.0123293	2.09199	2.94007	8.08454	6.69816
AC225718.2_FG006	2.13895	0.00149294	0.0320683	7.26845	6.8826	28.1755	34.5372
AC230020.1_FG002	1.51192	0.00071593	0.0193045	2.75045	3.39807	5.85744	6.71141
AC233893.1_FG006	2.65413	6.31785e-07	7.61097e-05	0.940259	3.34694	14.2724	12.6217
AC234091.1_FG001	2.38142	0.000376877	0.0122996	2.49354	16.1777	55.3704	41.6462
AO1	2.30952	1.43112e-05	0.00103521	1.52256	5.52578	12.5399	21.2802
CISZOG1	1.67555	4.95915e-05	0.00266759	6.96368	12.3223	27.574	33.8037
CNR9	2.32261	7.98354e-05	0.00378657	2.17745	2.7286	17.8032	6.88064
GRMZM2G000739	1.79328	0.00109207	0.0258137	1.4916	5.78096	14.8266	10.7562
GRMZM2G001079	1.87436	0.00105375	0.025216	1.17228	4.22329	9.42069	8.89782
GRMZM2G001514	1.87766	0.000483663	0.0145526	17.905	59.3541	139.882	142.936
GRMZM2G001676	1.51185	0.000168853	0.00660467	26.9601	29.0214	89.2719	68.6201
GRMZM2G001934	1.29169	0.00277042	0.0488454	4.63132	8.38782	19.1644	12.5742
GRMZM2G002178	2.39756	0.000547483	0.0158265	2.12909	16.0306	54.3921	41.1483
GRMZM2G003424	1.32755	0.000636016	0.017599	4.19387	4.73498	13.7951	9.87207
GRMZM2G003501	2.59503	3.66722e-05	0.00211252	4.96406	22.2445	106.43	57.6073
GRMZM2G003558	2.29615	0.000177162	0.00688714	0.739099	3.36416	10.5195	9.50688
GRMZM2G003937	1.96598	0.000243858	0.00889086	4.09245	9.69557	33.7528	19.7988
GRMZM2G004211	2.9085	0.000638288	0.0176054	0.362974	1.10416	7.47605	2.62623
GRMZM2G004548	2.03088	4.74807e-07	6.06585e-05	5.10371	8.42855	28.2311	27.071
GRMZM2G004572	1.37693	0.00174472	0.0358702	2.26173	2.94985	6.16239	7.06819
GRMZM2G005000	1.22553	0.00100845	0.0244677	7.04501	8.8798	20.1175	17.3305
GRMZM2G006977	1.34033	0.000426524	0.0134012	2.84802	2.4068	6.33817	6.87188
GRMZM2G007055	1.91842	0.00182889	0.0370828	0.92516	3.61025	9.9448	7.10666
GRMZM2G007195	1.37866	0.00224229	0.0424904	16.4003	34.2349	60.5482	71.0101
GRMZM2G007404	2.09595	1.29347e-05	0.00095305	5.79042	15.5136	42.4375	46.5058
GRMZM2G007791	1.75132	0.00109258	0.0258137	1.12725	3.08212	7.70494	7.32427
GRMZM2G009103	2.49741	3.08753e-05	0.00187041	1.09976	1.79793	11.464	5.11712
GRMZM2G009353	1.63604	0.0017116	0.0354899	0.810199	1.20584	4.1907	2.52362
GRMZM2G009995	1.21026	0.00172074	0.0355862	4.63392	6.33486	14.7149	10.6463
GRMZM2G010000	1.28261	0.00205196	0.0401062	3.52225	6.85849	12.2571	13.1807
GRMZM2G010433	3.22587	0.000679489	0.0184792	0.0922262	0.403151	1.08925	3.40063
GRMZM2G011213	1.64162	0.000265217	0.00946269	50.2313	53.0911	217.604	104.43
GRMZM2G011483	1.53732	0.000211826	0.00794234	4.38493	7.11139	19.0772	14.5036
GRMZM2G011523	2.01798	7.90956e-05	0.00376274	7.10878	22.7582	54.6273	72.8253
GRMZM2G012140	1.84666	0.000739293	0.0197164	1.22742	3.28973	9.37497	6.8574
GRMZM2G012143	2.51911	3.60864e-05	0.00210031	1.71518	9.34461	34.7779	28.6995
GRMZM2G012160	1.22204	0.00248057	0.045298	26.2804	30.3517	78.0939	53.5816
GRMZM2G012176	2.37831	0.000339717	0.0114992	0.3798	1.24887	5.86152	2.55099
GRMZM2G012584	1.64196	2.87295e-05	0.00177089	4.76015	7.61473	20.8574	19.1514
GRMZM2G012724	1.22137	0.000871267	0.0220496	8.39706	7.93297	20.7369	16.944
GRMZM2G012874	1.90901	0.000193937	0.00742986	2.26975	7.40109	21.2563	14.9653
GRMZM2G013349	1.28927	0.00120062	0.0277253	5.48937	8.79573	16.5863	21.2884
GRMZM2G013781	1.86994	0.00273175	0.048406	1.12181	4.7994	10.9971	10.5862
GRMZM2G014240	1.8111	0.000175151	0.00681735	14.0408	31.3524	95.4152	63.9285
GRMZM2G015406	1.41465	0.000582187	0.0165578	1.53409	2.00675	4.70492	4.76647
GRMZM2G015727	3.3812	0.000104529	0.0046514	0.462183	0.462597	8.56983	1.105
GRMZM2G015844	1.45218	0.00215622	0.0414285	1.40619	2.19139	5.05829	4.72293
GRMZM2G015983	1.77621	5.1566e-05	0.00273325	5.27086	11.2447	27.2838	29.0297
GRMZM2G016184	1.21414	0.00128635	0.0289867	6.50905	8.92765	19.1307	17.0517
GRMZM2G016346	1.82784	0.00246166	0.0450564	4.15035	19.5964	37.7356	46.9548
GRMZM2G016480	1.67679	0.000796122	0.0208287	1.72342	3.74898	11.1344	6.27876
GRMZM2G016605	1.30218	0.00215847	0.0414465	7.84799	9.7986	29.2412	14.3824
GRMZM2G016649	1.12142	0.0023727	0.0443027	4.84345	6.1244	12.7743	11.4485
GRMZM2G017013	1.98712	0.000608886	0.0170569	5.24983	22.2271	59.7691	48.7087
GRMZM2G017022	1.52264	0.000935062	0.0231631	4.02136	8.10972	22.5834	12.1793
GRMZM2G017164	1.2163	0.000896358	0.0225213	5.39544	6.48225	14.3472	13.1024
GRMZM2G017520	1.71112	0.000706665	0.0191035	1.79541	4.94996	9.18491	12.7785
GRMZM2G017991	3.01887	4.42136e-05	0.00243198	3.16201	15.6982	121.69	31.5128
GRMZM2G018241	1.30043	0.00108294	0.0257201	4.87434	6.97006	15.7264	13.2986
GRMZM2G019317	1.65563	0.0017201	0.0355862	4.18546	14.7483	27.0535	33.0031
GRMZM2G019777	1.79199	2.40004e-05	0.00154869	3.10177	2.71858	12.61	7.51105
GRMZM2G020409	1.39849	0.000510198	0.0150509	2.31273	3.10119	7.26507	6.74415
GRMZM2G020631	2.24491	0.00268286	0.0477534	24.4015	170.429	256.385	662.573
GRMZM2G021624	1.93023	0.000764346	0.0202143	0.894592	1.55296	5.8663	3.38967
GRMZM2G022065	1.66255	0.00197104	0.0391007	1.60854	2.38576	5.7432	6.82202
GRMZM2G022402	3.3894	0.000110271	0.00483223	0.0949563	0.902618	7.98667	2.82736
GRMZM2G022642	1.56455	9.74315e-05	0.00440989	7.92687	12.7472	33.5445	28.2139
GRMZM2G022645	1.42345	0.00115396	0.0269119	3.88805	5.47147	16.893	8.15616
GRMZM2G022686	1.99962	1.04294e-05	0.000796227	3.12459	5.82309	16.752	15.7757
GRMZM2G022931	1.8671	0.00013647	0.00564463	4.23946	12.5076	33.0809	27.8415
GRMZM2G023436	2.20029	0.000111392	0.00487465	1.53053	5.39521	14.8856	16.6529
GRMZM2G023786	2.39801	0.00124216	0.0283131	9.71861	3.30196	60.2825	8.53178
GRMZM2G024109	1.51125	0.00103303	0.0249083	3.16372	4.35738	12.7899	8.66978
GRMZM2G024517	2.16315	0.000655402	0.0179474	2.03698	5.28575	12.2779	20.4733
GRMZM2G024799	1.65561	0.00174772	0.0358865	1.33291	2.28764	7.55261	3.81658
GRMZM2G025832	1.9692	3.85852e-05	0.00218262	45.5387	101.196	313.88	258.549
GRMZM2G026889	1.95875	0.00166044	0.0346788	1.05959	0.781981	5.18492	1.99667
GRMZM2G026930	2.91363	0.000348389	0.0116558	0.312785	0.266994	2.72911	1.66941
GRMZM2G027198	3.3295	3.57312e-06	0.000349405	0.799772	1.39218	17.1555	5.4139
GRMZM2G027794	1.43312	0.00255067	0.0460615	1.80642	1.86282	6.00816	3.89716
GRMZM2G027958	1.15861	0.00213423	0.0410808	6.99138	6.45145	16.6737	13.2359
GRMZM2G028353	1.68273	0.000129275	0.00543907	4.49284	8.99553	22.7613	20.344
GRMZM2G028413	2.8158	0.00240737	0.0446038	0.0967811	2.87615	7.37819	14.6134
GRMZM2G029101	1.54162	0.000901713	0.0226199	6.98387	12.6244	34.931	22.0371
GRMZM2G029242	1.62203	0.00108558	0.025734	2.11488	4.69952	12.8228	8.6134
GRMZM2G029475	1.62459	0.00125637	0.0285141	4.36538	13.1003	23.5442	30.9427
GRMZM2G029506	1.34651	0.000781718	0.0205196	7.31681	11.3545	25.1692	29.4711
GRMZM2G030713	1.26133	0.0028444	0.0496798	3.45026	6.5081	12.2043	11.5636
GRMZM2G031177	1.18412	0.00283587	0.0496128	45.8759	49.6751	112.959	103.64
GRMZM2G031311	2.71224	9.9442e-09	2.04586e-06	3.58009	8.2642	38.0287	39.286
GRMZM2G031338	5.50035	1.2774e-05	0.000943401	0	0.291758	11.4485	1.24999
GRMZM2G032225	4.39479	1.44348e-05	0.00104177	0.327685	0.570263	18.1456	1.97334
GRMZM2G032447	1.57509	0.00212331	0.0410088	1.17646	1.49473	3.67361	4.27923
GRMZM2G032551	1.58378	0.000370362	0.0121838	1.78063	2.80117	6.79385	6.80547
GRMZM2G033098	2.18719	1.62398e-05	0.00115106	1.43013	3.75695	13.8507	9.6668
GRMZM2G033555	1.47731	0.00104568	0.025116	4.61947	8.24847	13.4472	22.1949
GRMZM2G033641	1.80406	6.20766e-05	0.00313688	3.99369	9.49919	24.5439	22.3358
GRMZM2G035103	1.43007	0.00102908	0.024832	3.50838	5.3875	12.5177	11.3065
GRMZM2G035118	1.6496	4.2935e-05	0.00237817	3.49144	4.14755	13.8634	8.95441
GRMZM2G035520	1.60684	0.0010737	0.0255776	4.51413	6.19482	24.0243	8.4405
GRMZM2G035749	1.81788	0.00124463	0.0283492	11.3519	11.4792	64.4442	15.8303
GRMZM2G037015	1.44541	0.000561432	0.0161268	9.82317	16.1283	40.3913	30.0332
GRMZM2G037265	1.11009	0.00237281	0.0443027	5.17649	5.94519	12.3625	11.5653
GRMZM2G037998	2.20537	3.96249e-06	0.000379286	3.66781	3.10183	20.1629	11.2102
GRMZM2G038082	1.62996	0.00267184	0.0476698	1.02926	2.41866	4.13291	4.72872
GRMZM2G038636	1.33211	0.00187565	0.0377069	840.022	742.86	2424.87	1545.82
GRMZM2G039278	2.43107	2.15476e-05	0.00143725	16.4454	60.1708	185.449	226.223
GRMZM2G039961	1.41037	0.00126763	0.028667	11.744	25.2319	56.678	41.6775
GRMZM2G040509	1.48386	0.00286322	0.0499809	3.35964	5.82731	10.8148	13.4863
GRMZM2G040890	1.53171	0.00182777	0.0370828	2.39078	7.04912	15.8584	11.2842
GRMZM2G041141	1.9459	0.000668439	0.0182267	1.05537	3.10361	8.11721	7.94193
GRMZM2G041699	3.92157	1.17604e-05	0.000876714	0.0829008	2.90676	22.9619	22.5549
GRMZM2G042055	1.30479	0.00178867	0.0365852	35.8832	47.4914	117.419	87.5254
GRMZM2G042818	1.24451	0.00179059	0.0366007	9.30636	10.4815	21.3868	21.9374
GRMZM2G043095	1.59069	0.00018038	0.00698653	5.73903	11.7196	24.3876	28.0227
GRMZM2G043348	2.45913	3.61997e-05	0.00210031	1.71753	8.3546	25.6859	29.4747
GRMZM2G044055	1.5924	8.4508e-05	0.00393745	2.91657	5.00183	13.4962	10.1826
GRMZM2G044775	1.48004	0.0025224	0.0457453	2.54871	2.84837	6.8821	8.18421
GRMZM2G044968	2.37433	0.0003667	0.0120771	0.471922	0.550608	3.16781	2.35842
GRMZM2G045849	3.24459	0.00012735	0.00538565	0.201284	2.63816	19.7236	7.41792
GRMZM2G046583	1.54583	0.000569787	0.0163077	4.35131	9.05403	24.2405	14.7944
GRMZM2G046618	2.47394	0.00146516	0.0315787	0.533661	0.856577	6.33211	1.25081
GRMZM2G046729	2.07614	6.81273e-05	0.00334636	3.47684	10.6146	28.0603	26.1393
GRMZM2G046900	1.60504	0.00175425	0.0359741	4.32225	16.4916	23.5269	39.933
GRMZM2G047065	3.3241	0.00052026	0.0152624	0.335621	0.577548	4.46943	4.57024
GRMZM2G047139	1.62909	0.000480573	0.0145148	11.7897	28.0178	58.038	61.702
GRMZM2G047167	2.2575	3.16496e-05	0.00190276	0.607664	1.43464	5.60893	4.07828
GRMZM2G047791	1.71373	0.00194437	0.03872	0.999226	1.02167	4.15973	2.53254
GRMZM2G048022	1.83313	7.9738e-05	0.00378657	3.66724	7.89279	23.3801	17.9249
GRMZM2G048150	2.52291	0.00250579	0.0455874	0.219865	0.380269	1.96755	1.62895
GRMZM2G048200	1.4223	0.000146335	0.00595929	6.14192	6.73459	18.27	16.1048
GRMZM2G048472	2.03595	1.15067e-05	0.000865958	18.516	36.378	132.181	92.2015
GRMZM2G048522	4.03379	9.23846e-06	0.000720941	0	0.350796	2.93481	2.58996
GRMZM2G049798	1.48698	0.00144	0.0312668	3.85555	9.62488	15.1734	22.0253
GRMZM2G050089	1.21904	0.00185635	0.0374855	7.3527	11.1355	17.8155	23.9129
GRMZM2G050305	2.97336	4.56193e-08	8.11999e-06	2.0358	2.796	27.8204	9.99455
GRMZM2G051185	4.00615	0.000856501	0.0218491	0	1.89902	27.8422	3.1774
GRMZM2G051683	1.90953	0.000342961	0.0115473	3.25471	12.2109	26.2355	31.5454
GRMZM2G051842	1.39281	0.00121468	0.0278672	4.47371	7.13977	12.6372	17.7002
GRMZM2G051949	1.36353	0.00136568	0.0302533	15.5403	29.35	56.7998	58.0828
GRMZM2G052266	2.67393	0.000148532	0.00603057	0.387671	2.76743	9.33337	10.8872
GRMZM2G052336	1.28054	0.00133651	0.0297991	5.28031	8.19025	14.7685	17.6753
GRMZM2G052365	2.12979	0.00267666	0.0476698	0.155957	0.551053	1.62733	1.78313
GRMZM2G052562	1.86424	0.00138729	0.0305445	20.6977	84.8918	214.477	168.018
GRMZM2G052685	1.32554	0.00143494	0.0312034	5.6707	10.7631	18.7768	22.0552
GRMZM2G053284	1.67974	0.000255614	0.0091821	2.22407	2.21266	7.1854	6.80828
GRMZM2G054013	1.48326	0.00202293	0.0397349	15.2331	38.8655	78.565	76.137
GRMZM2G054115	2.48748	0.00183921	0.0372105	2.50134	28.4879	63.4834	109.466
GRMZM2G054509	2.4084	0.00222101	0.0422379	0.228375	1.49528	4.44606	4.66441
GRMZM2G054713	3.06388	0.00117525	0.0273283	0.184246	0.48031	3.57713	1.8824
GRMZM2G055684	2.98709	0.000591482	0.016747	1.08672	4.62755	40.8559	4.59698
GRMZM2G055698	2.15984	0.00282622	0.0495941	0.818573	4.83664	7.91786	16.8436
GRMZM2G056388	1.99649	0.00266367	0.0475913	25.1471	125.337	186.743	380.057
GRMZM2G056903	1.63081	0.0012046	0.027797	3.09597	9.14412	23.2174	14.5955
GRMZM2G057491	1.79569	4.99701e-05	0.00267759	1.46316	2.2728	6.05975	6.8223
GRMZM2G057733	3.51718	0.000131822	0.00551721	0.0928616	0.324729	3.74196	1.33747
GRMZM2G057779	1.21312	0.00267575	0.0476698	6.42321	9.52399	14.5338	22.2274
GRMZM2G058032	1.90906	0.00197336	0.0391007	2.83502	15.8802	40.9614	28.9619
GRMZM2G058173	2.14139	0.000982992	0.0240681	31.6961	159.59	522.854	282.379
GRMZM2G058966	1.11135	0.00286498	0.0499842	10.7765	12.3528	22.5187	27.3011
GRMZM2G059634	2.34347	0.000385392	0.0124744	0.726801	3.08394	11.9793	7.35239
GRMZM2G059693	3.38723	0.000412405	0.0131716	1.0314	21.1372	162.086	68.2227
GRMZM2G059740	2.32185	1.27757e-07	2.03404e-05	2.68835	4.54362	20.902	14.7416
GRMZM2G059845	1.50622	0.00046425	0.0141704	2.95992	5.71426	12.8409	11.762
GRMZM2G060148	1.17268	0.00202858	0.0398212	6.31052	9.12235	18.8618	15.419
GRMZM2G060659	3.58615	1.87471e-09	4.64536e-07	0.358345	0.612476	8.10572	3.52659
GRMZM2G060919	1.66473	0.00275709	0.0487189	0.787482	1.46465	4.84191	2.23072
GRMZM2G061321	1.7355	0.000404257	0.0129505	1.81374	2.48415	8.15922	6.04772
GRMZM2G061879	3.30048	0.000957216	0.0235645	0.125141	3.27506	27.5931	6.33143
GRMZM2G062156	1.99258	8.97215e-06	0.000705371	20.3189	35.4316	93.1503	128.189
GRMZM2G062396	1.58675	0.00134105	0.0298375	12.0293	27.6788	77.7642	41.2292
GRMZM2G062638	1.80277	0.000162036	0.00641722	1.60055	1.58083	6.52506	4.49033
GRMZM2G062946	2.67014	0.000576177	0.016446	0.397454	4.87311	21.38	12.1182
GRMZM2G063975	2.96387	0.00110198	0.0259392	0.611209	0.53044	7.10589	1.87378
GRMZM2G064501	2.28322	0.000109677	0.00481287	0.521018	1.21561	6.12505	5.80131
GRMZM2G064547	2.28322	0.00010967	0.00481287	0.521018	1.21561	6.12505	5.80131
GRMZM2G064853	1.90747	0.00260202	0.0467346	0.699485	1.88417	4.10708	5.59102
GRMZM2G066290	1.55516	0.000922298	0.0229546	2.73546	3.18041	11.5143	5.78702
GRMZM2G066441	1.41004	0.00129382	0.0291344	3.59245	4.3055	13.0151	7.97115
GRMZM2G066500	1.628	0.000113329	0.00494574	4.01815	6.85765	20.4377	12.7852
GRMZM2G066885	1.49481	0.000286668	0.0100138	6.69467	11.6919	23.4425	27.5948
GRMZM2G066923	1.29005	0.000954383	0.0235313	6.13649	9.69115	20.0477	18.6446
GRMZM2G067156	2.47372	0.000341138	0.0115227	1.00972	8.23656	27.9852	25.1879
GRMZM2G067225	1.71314	0.000156294	0.00625	5.73178	9.9943	33.7058	17.6841
GRMZM2G067702	6.08281	2.44769e-08	4.56178e-06	0.495754	0.281736	47.3503	2.88722
GRMZM2G067713	2.05416	4.20634e-05	0.00233397	2.26155	2.80431	6.81898	4.34112
GRMZM2G068028	1.47446	0.00092676	0.0230294	2.28062	2.73428	8.03798	5.78627
GRMZM2G068158	1.25036	0.00122379	0.0280559	4.80397	7.83359	13.762	15.4873
GRMZM2G068455	1.25266	0.00189706	0.0380169	4.31473	5.10467	11.8277	10.0399
GRMZM2G068714	2.10275	2.89929e-05	0.0017802	2.18759	6.0773	20.8813	14.7556
GRMZM2G068917	1.24021	0.0026606	0.0475913	28.167	41.072	72.5462	91.3627
GRMZM2G069523	2.6401	8.07762e-05	0.00381406	0.642932	3.48526	14.3918	11.2223
GRMZM2G070075	1.80889	3.01552e-05	0.0018338	2.5687	2.73883	12.173	6.29875
GRMZM2G071021	1.53398	0.000174269	0.00679136	5.8386	10.6986	26.2919	24.0047
GRMZM2G071206	1.98742	0.000813633	0.0211297	1.13991	0.862149	5.96919	1.93143
GRMZM2G071288	2.97164	2.50315e-05	0.00159476	0.804613	0.903072	9.75058	3.33418
GRMZM2G071304	1.62054	0.00136643	0.0302533	1.06279	1.7026	5.09763	3.19738
GRMZM2G071478	2.95911	4.4383e-05	0.0024352	0.349381	0.612283	5.81841	1.71468
GRMZM2G072029	1.60566	0.000570462	0.0163122	2.6287	5.53849	12.8033	10.5273
GRMZM2G072238	1.54853	0.000362695	0.0119825	2.64774	4.39185	10.7259	9.66703
GRMZM2G072569	3.03256	4.06817e-06	0.000387063	0.438639	1.18459	10.4568	2.80984
GRMZM2G073079	2.08894	0.00269235	0.0478955	0.894836	1.81857	7.99468	3.7973
GRMZM2G073359	1.91183	0.00241884	0.04477	0.762481	2.91558	5.40808	8.20496
GRMZM2G073548	2.0962	0.000201153	0.00762337	3.8458	11.9362	22.3387	44.6894
GRMZM2G073928	2.36549	1.86909e-05	0.00129016	0.528106	0.855302	4.53547	2.60646
GRMZM2G074262	1.45903	0.000183022	0.00706915	3.4603	5.45745	11.6596	12.4549
GRMZM2G074517	2.57691	0.000663376	0.0181344	1.14581	1.00201	10.8369	1.98094
GRMZM2G074604	2.21857	5.07198e-05	0.00269623	29.0365	94.4958	319.584	253.277
GRMZM2G074792	1.47643	0.00127846	0.0288501	3.00808	5.07088	13.352	8.25118
GRMZM2G074914	1.45894	0.000101248	0.00453724	6.64039	8.51874	22.629	18.9316
GRMZM2G075117	1.11326	0.00248641	0.0453523	9.02966	7.3082	17.288	17.8268
GRMZM2G075828	2.46617	0.00105099	0.0251689	0.21723	1.77489	5.33057	6.32917
GRMZM2G076062	1.30219	0.00172958	0.0356826	67.8569	94.2751	200.229	197.676
GRMZM2G076212	1.52099	4.6723e-05	0.00253915	6.93277	7.32159	18.5139	22.2047
GRMZM2G076348	2.8369	1.14186e-05	0.000861372	1.49507	4.2971	30.6653	10.6644
GRMZM2G076356	6.71866	0.000406768	0.0130047	0	0	3.12924	1.89329
GRMZM2G076394	1.61802	0.00138177	0.0304652	1.50292	1.97316	5.37404	5.33098
GRMZM2G076634	1.61998	0.00235315	0.0441002	0.940058	2.63742	6.72679	6.64465
GRMZM2G076723	4.25127	3.47276e-07	4.70203e-05	0.0481877	0.341493	1.8301	5.49929
GRMZM2G076885	1.84393	2.16545e-05	0.00144134	3.87164	6.34806	23.2607	13.3209
GRMZM2G077088	1.89636	0.00247264	0.0452313	2.42102	5.97092	21.6489	9.33378
GRMZM2G078200	1.79684	5.06509e-05	0.00269623	2.23758	4.55335	12.0134	11.5459
GRMZM2G078725	1.88233	3.45962e-05	0.00203566	1.93386	4.47299	10.7334	12.7202
GRMZM2G079316	2.44049	0.0012991	0.0292269	1.03257	1.07515	8.06779	3.54369
GRMZM2G079342	1.71241	0.000103082	0.00460643	6.25779	12.8262	26.3889	36.7645
GRMZM2G079490	2.61988	3.84033e-06	0.000369827	0.87189	1.52504	9.0239	5.67811
GRMZM2G079583	1.82103	0.000483311	0.0145526	1.54086	3.96856	10.1435	8.43982
GRMZM2G079632	1.89704	1.38882e-05	0.00101126	10.1994	18.8161	56.2757	45.6824
GRMZM2G079956	1.52012	0.00108947	0.0257788	23.3312	53.3336	105.763	113.792
GRMZM2G080001	1.25203	0.00197312	0.0391007	3.99223	7.09895	12.4253	13.8637
GRMZM2G080183	2.2592	0.000224182	0.00824941	0.635825	1.73859	4.80167	6.41582
GRMZM2G080247	3.2179	8.29084e-05	0.00389154	0.0931637	0.285939	2.61705	1.02279
GRMZM2G080270	2.21181	5.89369e-06	0.000518694	1.1531	2.79122	9.14325	8.97406
GRMZM2G080843	3.61293	0.000530221	0.0154545	0	0.321334	1.07042	2.71035
GRMZM2G081582	1.68341	0.000553242	0.0159426	6.1257	17.3774	42.4848	35.509
GRMZM2G081603	3.64484	0.000460892	0.0141015	0	0.462665	4.82729	1.3703
GRMZM2G081790	3.00531	1.46758e-06	0.00016089	0.320367	0.785705	5.38081	3.66649
GRMZM2G081822	2.78635	3.84183e-05	0.00218137	0.77565	1.24018	10.0725	4.2354
GRMZM2G081957	1.62459	0.00125567	0.0285141	4.36538	13.1003	23.5442	30.9427
GRMZM2G082199	2.10505	9.61799e-06	0.000746879	4.87631	7.04005	27.2398	23.7361
GRMZM2G082855	2.05642	0.000416595	0.013199	0.709174	2.94033	9.71098	5.39227
GRMZM2G083117	4.22153	7.10132e-05	0.0034614	0	0.415508	3.62961	3.77068
GRMZM2G083130	2.09087	2.07184e-05	0.00139962	13.2405	33.5423	108.83	86.3222
GRMZM2G083526	1.79399	0.000318016	0.0109281	12.8361	34.0528	68.2949	92.6364
GRMZM2G085049	1.84007	3.34891e-05	0.00197586	4.44233	9.00232	26.0957	20.9368
GRMZM2G085967	1.61891	0.00166614	0.0347748	2.48832	5.64273	9.3334	14.9581
GRMZM2G087186	1.38284	0.00283101	0.0495941	3.07362	7.82044	16.1925	12.1278
GRMZM2G087192	1.64451	0.000606433	0.0170096	52.3964	88.8195	154.418	287.545
GRMZM2G087326	1.28691	0.00219516	0.0419224	10.3404	20.6146	39.907	35.4951
GRMZM2G087507	1.21752	0.00240488	0.0445838	10.3279	12.9656	20.4954	33.4449
GRMZM2G088235	1.46253	0.000985855	0.0241196	3.71894	7.90051	18.8827	12.9775
GRMZM2G089640	1.44964	0.000546842	0.0158225	3.23438	3.59669	11.7139	6.94856
GRMZM2G090432	1.31098	0.00200513	0.0395003	74.5128	106.576	254.803	192.572
GRMZM2G090584	1.43531	0.00016199	0.00641722	8.22172	11.3206	25.9519	26.7181
GRMZM2G091419	1.52048	0.000863979	0.0219691	17.6039	17.0425	68.2805	30.7349
GRMZM2G091742	2.4866	0.000346968	0.0116356	0.215541	0.944599	3.9254	2.64528
GRMZM2G091891	3.60501	0.000107608	0.004755	0	0.801217	5.51069	4.02873
GRMZM2G093032	2.22734	1.75406e-05	0.00122234	189.766	519.951	1571.4	1737.44
GRMZM2G093210	1.30989	0.00125238	0.0284846	11.7436	14.7515	39.2663	26.1897
GRMZM2G093246	2.05078	0.000272483	0.00965669	0.612038	1.17029	3.78325	3.59864
GRMZM2G093826	1.63635	0.000128178	0.00540755	11.8192	13.3996	49.7287	28.3339
GRMZM2G093900	1.46029	0.00110077	0.0259392	9.64955	19.8936	34.5593	46.403
GRMZM2G094579	1.85168	0.000112955	0.0049362	1.46948	3.11109	9.08073	7.55399
GRMZM2G094589	1.16123	0.00271869	0.0482286	22.0356	29.3332	59.7038	54.9603
GRMZM2G094599	1.1748	0.00215243	0.0413808	4.53877	4.23381	11.2792	8.61278
GRMZM2G094632	2.08558	0.00198802	0.0393175	2.82309	6.76644	21.5674	8.29598
GRMZM2G095039	1.72076	0.000359912	0.0119279	4.89276	12.3819	33.2151	23.8687
GRMZM2G095807	2.68149	2.08475e-05	0.00140236	1.58228	3.33609	25.0256	6.75626
GRMZM2G095865	1.81735	0.00107579	0.025608	1.46966	1.37973	7.24246	2.43639
GRMZM2G096020	1.42806	0.000966903	0.0237476	4.75126	10.283	22.4131	17.9024
GRMZM2G096470	1.39772	0.00220384	0.0420121	2.74171	3.56677	8.30561	6.54515
GRMZM2G096909	1.58797	0.00176359	0.0361422	1.72374	1.86293	7.1365	3.64946
GRMZM2G097129	1.79133	0.000728912	0.0194723	6.11728	10.8078	42.7966	17.9899
GRMZM2G097282	1.46247	0.0023697	0.0443027	4.09264	3.92562	15.4122	6.626
GRMZM2G097297	2.67277	0.000197941	0.00752864	0.552226	1.44663	3.53196	9.21591
GRMZM2G097802	1.50831	0.00174339	0.0358675	2.6737	5.97115	8.97127	15.2111
GRMZM2G098187	1.24834	0.00183299	0.037132	2.82925	3.01474	7.31299	6.43183
GRMZM2G098301	1.71148	0.000553509	0.0159426	0.898416	1.38609	4.15599	3.25772
GRMZM2G098696	2.21805	0.000237894	0.00869344	2.17077	1.81799	13.9424	4.28432
GRMZM2G098793	1.44432	0.00249786	0.0454827	3.51721	9.71661	14.052	21.8633
GRMZM2G098892	1.81837	0.000259314	0.00928343	1.56397	2.02508	6.70651	6.19817
GRMZM2G099049	1.85973	4.3934e-05	0.00242502	7.49627	18.1336	49.6595	42.3865
GRMZM2G099239	2.16152	0.000592232	0.0167533	4.07386	6.70207	40.2736	8.21196
GRMZM2G099626	2.27272	0.00192528	0.0384608	0.952634	0.474536	3.53464	3.20575
GRMZM2G099860	1.41879	0.000502597	0.0149379	27.6323	32.8105	86.2153	72.8872
GRMZM2G101245	2.34395	5.05876e-07	6.38553e-05	2.67076	4.53667	24.2732	12.3658
GRMZM2G101282	1.38386	0.000804498	0.0209894	9.49428	15.9827	31.6625	34.7309
GRMZM2G101390	1.88798	7.65159e-05	0.00366863	1.22411	1.48254	5.87592	3.79798
GRMZM2G101875	2.22247	0.000148656	0.00603057	13.1517	37.8258	170.192	68.165
GRMZM2G102946	1.99935	0.000843406	0.0216545	1.53165	5.70379	18.4431	10.9158
GRMZM2G103047	1.09978	0.00274626	0.0485892	7.9528	9.22363	17.893	18.7329
GRMZM2G103197	1.80126	0.000469277	0.0142551	116.092	282.964	880.502	510.952
GRMZM2G104231	1.3511	0.00186193	0.037534	3.16957	4.89355	9.42255	11.2675
GRMZM2G106263	2.03846	0.000649834	0.0178257	1.01573	4.67725	9.86934	13.6085
GRMZM2G106303	1.89372	0.000823552	0.0213001	43.0939	116.438	177.83	411.757
GRMZM2G106443	1.73486	0.000145048	0.00592485	8.62003	19.5892	49.5086	44.0462
GRMZM2G106462	1.88905	2.13536e-05	0.00142732	5.20894	10.3371	25.1788	32.1543
GRMZM2G106493	2.34552	3.65567e-05	0.00211065	7.29266	7.21554	50.2821	13.256
GRMZM2G106730	1.23149	0.00259253	0.0466102	15.391	22.3266	40.0419	41.9752
GRMZM2G106748	1.23149	0.00259362	0.0466102	15.391	22.3266	40.0419	41.9752
GRMZM2G107065	2.54955	1.66557e-05	0.001172	1.39155	4.08387	17.6957	14.3565
GRMZM2G107082	1.56569	0.000723761	0.0193673	32.4588	65.1007	117.997	169.828
GRMZM2G107639	1.92264	0.000384633	0.0124732	1.29899	4.02878	12.4117	8.20981
GRMZM2G108597	2.66878	0.000318811	0.0109436	0.667924	6.92244	26.7846	21.3804
GRMZM2G108714	1.93941	0.00102306	0.0247055	3.50552	14.7386	25.745	43.9243
GRMZM2G109431	2.10416	9.80811e-05	0.00442664	8.31894	21.2024	86.6157	39.713
GRMZM2G110145	1.72807	0.000447057	0.0138388	28.2576	67.839	180.998	132.68
GRMZM2G110220	2.44967	4.00101e-06	0.000381819	2.03053	2.16676	15.0586	7.91872
GRMZM2G110567	3.26786	6.82306e-05	0.00334636	2.31754	4.05631	56.6449	4.94501
GRMZM2G111014	1.81545	6.39812e-05	0.00320994	4.42873	4.27124	21.6069	8.95487
GRMZM2G111428	2.45122	3.90327e-07	5.17437e-05	1.70818	4.25812	17.2629	15.4577
GRMZM2G111579	1.95823	0.00110048	0.0259392	9.18884	32.9	49.6888	111.057
GRMZM2G112149	2.01129	3.89539e-05	0.00219604	3.43493	9.03632	19.5721	30.1993
GRMZM2G112336	1.29886	0.00194785	0.038765	17.4752	25.2671	45.1866	59.0572
GRMZM2G112428	2.60416	0.000863339	0.0219691	0.227092	0.793037	3.63153	2.87451
GRMZM2G112456	2.65865	1.64465e-05	0.00116052	1.35061	7.25532	27.9409	27.2045
GRMZM2G113129	1.87947	6.65362e-05	0.00329112	4.84167	3.83679	23.8979	8.97803
GRMZM2G113203	2.0794	2.22767e-05	0.00146127	12.1342	25.8558	61.533	97.8652
GRMZM2G113250	1.19422	0.00140776	0.0308666	5.54996	4.19486	11.727	10.4247
GRMZM2G113432	2.35438	2.57264e-05	0.00162368	1.1592	2.50136	13.842	4.86611
GRMZM2G113655	1.30711	0.00135016	0.029977	16.9928	23.806	57.3626	43.1249
GRMZM2G113863	2.31506	0.00159151	0.0335489	0.5573	0.486608	2.78964	2.43724
GRMZM2G114322	1.55076	0.000216536	0.0080428	6.80723	12.7553	24.9974	32.0363
GRMZM2G114988	2.13972	0.000199289	0.00757082	5.30035	19.4685	40.0421	68.5131
GRMZM2G115422	3.96219	2.97457e-07	4.06221e-05	0.14482	0.190167	2.21191	3.13279
GRMZM2G115635	1.76595	0.00219336	0.0419133	0.617811	1.17345	3.50016	2.55754
GRMZM2G115762	2.17777	9.04879e-05	0.004161	1.02078	3.99822	12.3338	10.365
GRMZM2G116554	1.9674	6.41319e-05	0.00320994	1.63372	3.44895	9.52958	9.73511
GRMZM2G117865	3.07168	5.33376e-06	0.000480084	0.134318	0.471363	2.80122	2.70686
GRMZM2G118047	3.37185	0.000585274	0.0166017	0.31245	1.40359	16.9172	1.3875
GRMZM2G118628	1.96024	0.00104362	0.025116	0.614846	1.04001	4.47739	1.97967
GRMZM2G118959	1.77498	0.00244216	0.0449854	0.798926	2.29391	6.7459	5.21422
GRMZM2G119219	1.54637	0.000414986	0.0131876	8.73009	14.8996	45.3772	24.0451
GRMZM2G119766	2.31663	0.00164235	0.0343916	0.506839	3.20524	6.9631	11.582
GRMZM2G119773	1.71959	0.000720785	0.0193367	2.01064	3.11632	10.1588	6.58217
GRMZM2G119783	1.95099	0.000703136	0.0190243	21.0207	76.9433	233.196	144.834
GRMZM2G119970	2.3104	3.80871e-05	0.0021775	6.61451	24.3714	74.0082	78.6196
GRMZM2G121456	1.49143	0.000873181	0.022079	26.9078	30.1944	109.937	51.1673
GRMZM2G121621	1.90077	0.000395879	0.0127348	1.77963	5.87369	17.6747	10.782
GRMZM2G122277	1.42852	0.00219051	0.041884	48.3238	98.3932	217.237	172.09
GRMZM2G122431	1.55091	0.000344567	0.0115768	10.8847	18.1417	34.6374	49.7981
GRMZM2G122447	2.94614	4.08797e-08	7.35904e-06	7.56326	10.8932	105.82	36.0975
GRMZM2G123029	1.40874	0.000722982	0.0193628	115.681	152.038	384.542	349.533
GRMZM2G123277	1.41302	0.000461406	0.0141015	4.34186	5.46142	16.3321	9.68488
GRMZM2G123544	2.19565	0.000164287	0.00646467	0.662559	1.03748	5.22119	2.40558
GRMZM2G124175	1.68018	0.00119575	0.0276734	6.72919	19.5349	31.3907	52.3591
GRMZM2G124353	1.63663	0.000256754	0.00921262	17.8666	35.9852	85.8803	80.9044
GRMZM2G124567	2.27583	0.000499151	0.0149034	0.610937	2.40206	8.55947	6.09742
GRMZM2G124759	2.56342	0.000356181	0.0118378	3.4163	19.6527	101.55	34.7085
GRMZM2G125241	2.63374	0.000497405	0.0148673	1.63163	14.9653	67.2406	35.7258
GRMZM2G125441	4.13367	6.04908e-05	0.00309118	0.353872	1.99758	42.5429	3.65057
GRMZM2G125775	2.15389	0.000310187	0.0106938	11.1469	49.5342	116.442	153.002
GRMZM2G127338	1.61066	0.000770893	0.0203196	7.1907	15.2653	24.1753	45.1988
GRMZM2G127490	2.1495	0.00251031	0.0455874	0.863666	3.78005	9.706	9.7012
GRMZM2G128432	1.90025	8.17366e-05	0.00385366	5.15449	5.89796	27.7983	11.8737
GRMZM2G129357	2.20255	0.000210047	0.00788499	5.94199	26.3911	62.8817	85.6128
GRMZM2G129403	3.18583	6.77313e-06	0.000569212	0.317463	2.49568	11.7688	14.0713
GRMZM2G129860	2.53709	3.00448e-05	0.00183099	25.9527	105.776	280.709	475.584
GRMZM2G130558	1.42235	0.000437632	0.0136471	15.9021	23.3888	54.2263	50.7031
GRMZM2G131982	1.60559	0.000322178	0.0110114	6.29281	13.9615	41.9274	24.7931
GRMZM2G132461	2.04374	0.00153755	0.0326503	0.702568	1.91027	7.4298	4.07163
GRMZM2G132478	2.27805	0.000582838	0.0165615	0.352426	0.977864	4.15737	2.34
GRMZM2G132753	2.54163	0.00114315	0.026769	0.444571	0.233255	2.34708	1.69084
GRMZM2G133720	1.45862	0.000448641	0.0138406	3.41655	5.10986	13.2427	10.1426
GRMZM2G133943	1.28306	0.000869924	0.0220494	3.13114	3.1551	9.21557	6.21641
GRMZM2G134308	1.42358	0.00119788	0.0276823	3.48529	7.3334	16.0866	12.993
GRMZM2G134708	2.22733	0.00138392	0.0304915	10.4204	65.9716	123.125	232.739
GRMZM2G135722	2.39662	2.17171e-05	0.00144248	15.4524	55.5748	194.824	177.768
GRMZM2G136266	1.36935	0.0012802	0.0288687	3.80127	4.9956	13.2431	10.8952
GRMZM2G136300	2.39902	3.43633e-08	6.30117e-06	6.33781	8.25496	49.4373	27.0742
GRMZM2G137211	2.36144	0.00013482	0.00558366	0.573628	2.93817	7.12255	10.8532
GRMZM2G137352	2.33139	0.000484201	0.014555	0.733082	2.9376	10.7164	7.98669
GRMZM2G138572	1.90955	0.00247785	0.0452744	1.44759	4.71819	11.4766	11.6107
GRMZM2G138589	1.93723	0.001189	0.0275777	10.2271	12.963	72.7878	15.7815
GRMZM2G139293	2.38221	1.3567e-05	0.000992713	3.63008	11.5748	39.649	39.7479
GRMZM2G139512	1.72963	0.00010516	0.00466638	18.0844	34.5443	74.8723	99.0832
GRMZM2G139600	1.66415	7.88095e-05	0.00375477	4.60257	9.00162	19.9712	22.8695
GRMZM2G139874	1.88428	0.000102138	0.00457069	26.6482	64.4539	178.645	156.38
GRMZM2G140651	1.65188	0.000214728	0.00800379	13.9964	27.4467	76.5964	53.1825
GRMZM2G140721	2.0756	2.12055e-05	0.00142041	3.83037	9.48694	34.2408	21.7029
GRMZM2G141081	2.46319	4.60594e-08	8.15252e-06	3.71736	8.43112	33.5395	33.0828
GRMZM2G141277	1.30515	0.00153718	0.0326503	17.546	28.0402	69.3908	43.5853
GRMZM2G141473	1.98195	5.0031e-05	0.00267759	17.29	41.9303	116.664	115.927
GRMZM2G141517	2.40695	1.48847e-05	0.0010718	0.494112	1.61059	6.63134	4.46929
GRMZM2G141607	2.02229	0.00151212	0.0323707	0.910917	2.69408	5.62982	8.37569
GRMZM2G141647	2.1597	0.000698064	0.0189032	0.860113	2.33894	9.42929	4.67913
GRMZM2G142207	1.50989	0.000281243	0.00985825	2.32789	3.30028	9.13909	6.86718
GRMZM2G142584	2.54351	0.000229491	0.00843498	0.802222	0.573871	3.29353	1.67011
GRMZM2G142661	1.58561	0.000804914	0.0209894	16.9389	45.9512	88.9411	94.4198
GRMZM2G142664	2.18957	8.97759e-05	0.00414028	0.909729	1.55079	7.81839	3.35748
GRMZM2G142709	1.70352	0.000100997	0.0045339	3.47853	7.77953	18.6063	18.1381
GRMZM2G142779	2.66255	2.37822e-07	3.3638e-05	0.582865	1.34713	7.96413	4.8445
GRMZM2G142870	1.84956	0.000426663	0.0134012	17.7746	53.0887	118.457	135.411
GRMZM2G142919	1.47238	0.00235373	0.0441002	1.78077	3.46572	8.19427	6.31831
GRMZM2G143373	2.90676	0.000133837	0.00555748	0.303943	1.94749	11.7586	5.19201
GRMZM2G143625	2.06304	0.00242082	0.0447745	0.489006	1.43222	4.89131	3.6243
GRMZM2G143883	2.11118	0.00163261	0.034233	4.36148	28.5956	74.221	78.7826
GRMZM2G144028	1.30933	0.00122707	0.0280796	13.0182	14.5736	40.7672	26.4067
GRMZM2G144146	1.79777	0.000269161	0.00957109	1.76138	3.51196	11.8017	6.48666
GRMZM2G144668	2.10161	0.000541098	0.0157281	2.57706	13.5992	30.5918	38.5855
GRMZM2G145242	1.62146	0.000476057	0.0143921	5.56095	10.6561	32.2183	17.613
GRMZM2G145374	1.68522	0.000546557	0.0158225	2.31368	4.97127	11.7895	11.5496
GRMZM2G145460	2.38904	0.000528884	0.0154297	0.29103	1.33752	5.56332	4.91638
GRMZM2G145752	1.34314	0.000855855	0.0218491	4.29515	4.22755	11.7997	9.8624
GRMZM2G146034	2.03608	6.16891e-06	0.000534015	0.96845	2.87815	6.03816	7.99903
GRMZM2G146446	2.98131	8.68298e-05	0.00402197	1.52544	0.382972	13.3336	2.43825
GRMZM2G147213	2.18001	0.000642749	0.0176773	0.493057	0.863876	3.8922	2.17023
GRMZM2G147245	2.8209	3.56133e-05	0.00208565	0.394439	0.345451	3.28528	2.0487
GRMZM2G147503	2.40941	0.000305985	0.010572	1.05937	6.37702	13.5857	24.9866
GRMZM2G147721	2.96399	4.40506e-05	0.00242722	0.383177	0.334917	3.19494	2.64855
GRMZM2G147752	1.46345	0.00186349	0.037534	15.3211	29.755	45.5181	78.8786
GRMZM2G147849	1.45495	0.00114564	0.0267781	22.8211	43.8962	101.382	80.6462
GRMZM2G147966	1.29077	0.00121092	0.0278416	5.51916	6.92868	15.478	18.1332
GRMZM2G148200	2.19536	2.96784e-05	0.00181525	1.55632	5.0453	18.7112	11.4719
GRMZM2G148453	3.41902	0.000415537	0.0131919	3.86333	1.23414	53.0797	3.64237
GRMZM2G149556	1.77818	0.000657052	0.017977	31.289	99.1347	235.262	212.663
GRMZM2G149636	1.65872	0.000242726	0.00885978	22.9029	46.0062	113.354	103.297
GRMZM2G149943	2.35555	0.00216899	0.0416233	0.2497	0.492155	2.68602	1.11704
GRMZM2G150014	1.34828	0.000440579	0.0136986	10.8496	15.8279	33.6158	34.2835
GRMZM2G150319	1.54404	0.000881085	0.0222106	3.96563	9.3958	15.4921	23.3853
GRMZM2G150404	1.30043	0.00108395	0.0257249	4.87434	6.97006	15.7264	13.2986
GRMZM2G151227	2.64263	1.51649e-05	0.00108764	7.04585	32.1426	132.544	111.566
GRMZM2G151257	1.71598	0.000329632	0.0112057	1.7394	3.16367	7.1047	8.99508
GRMZM2G151903	1.40958	0.000982811	0.0240681	31.4284	48.0312	121.125	88.8018
GRMZM2G152417	2.9236	2.05241e-05	0.00139243	3.69306	21.4392	69.4289	120.179
GRMZM2G152686	1.57458	4.02312e-05	0.00226402	5.68366	9.28893	21.4703	18.7806
GRMZM2G152801	2.45953	0.000693191	0.0188034	0.898252	8.71275	28.1686	24.6161
GRMZM2G152921	1.675	0.000814921	0.0211297	2.15503	3.74272	9.50667	9.4914
GRMZM2G152975	2.28232	6.19807e-05	0.00313688	4.80795	19.2053	52.2319	64.2174
GRMZM2G153683	1.71811	3.34006e-05	0.00197431	4.26946	6.75009	17.9445	18.1708
GRMZM2G156861	3.87465	2.02069e-05	0.00137681	2.60329	9.52419	160.764	16.1454
GRMZM2G157481	1.67056	0.00142525	0.0310866	3.14064	11.7008	20.8217	27.1451
GRMZM2G157510	2.30043	0.000626879	0.017407	0.731182	4.28861	11.5436	13.1091
GRMZM2G157683	2.03577	0.00136107	0.0301769	2.21201	2.87622	6.94773	13.6911
GRMZM2G157760	1.43372	0.000909588	0.0227455	2.19903	3.44837	7.5829	7.61825
GRMZM2G157912	3.04657	0.00210577	0.0408556	0.401	11.3194	22.0211	78.021
GRMZM2G158328	1.68018	0.00164934	0.0344923	1.76707	4.0653	11.3724	7.39408
GRMZM2G159404	2.29351	0.00119221	0.0276318	0.780967	3.89545	17.1908	5.76444
GRMZM2G159477	1.70734	0.000103913	0.0046305	6.93931	15.2944	31.7171	40.7107
GRMZM2G159700	1.25992	0.00201745	0.0396764	9.92588	13.6136	26.8095	29.694
GRMZM2G159759	1.14241	0.00239482	0.0444794	13.4159	18.3623	36.4928	33.4452
GRMZM2G159996	1.53	0.0002625	0.00938649	11.282	13.7909	44.6469	27.1283
GRMZM2G160354	1.23481	0.00211928	0.0409671	16.7859	23.9262	56.567	39.4347
GRMZM2G160430	1.31408	0.00143458	0.0312034	3.92978	7.24571	12.3953	15.6152
GRMZM2G160506	1.69143	0.000954374	0.0235313	1.73057	2.64664	9.44786	5.16858
GRMZM2G160902	1.23357	0.00261599	0.0469589	4.25249	5.28179	11.3419	10.932
GRMZM2G162276	2.50833	5.89391e-05	0.00301675	7.49018	23.7739	135.175	43.6959
GRMZM2G162531	2.36625	5.30729e-08	9.2901e-06	2.67378	5.40788	23.1723	16.3146
GRMZM2G162537	1.93821	1.34668e-05	0.000987657	2.24875	4.37469	13.5861	10.7669
GRMZM2G162755	1.71894	0.000153287	0.00616266	72.9232	138.826	373.917	320.36
GRMZM2G164074	1.82443	0.000248848	0.00901056	11.991	32.6467	82.5855	74.9291
GRMZM2G164160	1.46257	0.00110831	0.0260688	2.36051	3.33607	5.49758	9.21697
GRMZM2G164974	1.37177	0.00173614	0.0357647	58.2011	100.451	225.845	182.992
GRMZM2G165597	1.52964	0.000156433	0.00625	13.5195	15.8601	51.3234	36.7522
GRMZM2G166176	1.89325	0.00209567	0.0407095	0.560958	0.764399	2.46559	2.44651
GRMZM2G166459	1.56391	0.000139069	0.00572096	11.3003	18.3559	43.9625	43.474
GRMZM2G166767	2.58623	2.94158e-07	4.03455e-05	13.7045	30.0874	162.473	102.048
GRMZM2G166944	2.02762	6.87151e-06	0.000574433	5.88074	13.0202	38.7733	36.8472
GRMZM2G167085	1.82142	3.58526e-05	0.00209193	7.82527	17.1856	46.3426	41.2129
GRMZM2G167336	2.24415	5.774e-06	0.000510999	20.1506	47.362	187.295	131.575
GRMZM2G167872	1.33494	0.00148327	0.0318823	20.1113	34.2587	73.2974	63.5454
GRMZM2G168833	1.30726	0.00267499	0.0476698	9.54709	18.1781	42.1644	26.3002
GRMZM2G169020	1.56572	0.002006	0.0395003	1.44547	2.93815	6.01866	5.75657
GRMZM2G169201	1.29077	0.00121047	0.0278416	5.51916	6.92868	15.478	18.1332
GRMZM2G169931	1.11226	0.00277036	0.0488454	8.61469	10.3101	22.4054	18.2342
GRMZM2G170013	2.16384	0.000109304	0.00480982	31.543	36.1265	236.533	66.137
GRMZM2G170281	2.12297	0.00127069	0.0287157	0.38298	1.82216	4.82081	4.64468
GRMZM2G170692	2.9969	4.51644e-07	5.82719e-05	6.56227	22.9622	148.328	86.5636
GRMZM2G171179	1.60508	0.000605327	0.0170096	6.42633	16.0766	39.2393	29.1769
GRMZM2G171373	1.72269	0.000405172	0.0129667	2.4584	5.20316	10.6018	12.9082
GRMZM2G171400	1.40813	0.00050369	0.0149481	9.81196	15.924	39.1145	28.8833
GRMZM2G172230	1.72896	0.00021377	0.00799029	2.31184	5.84557	11.1335	15.7181
GRMZM2G173067	1.22565	0.000862805	0.0219691	12.9023	12.3622	28.1701	33.4327
GRMZM2G173684	1.61113	0.000626331	0.017407	2.60648	6.41357	14.0285	13.5244
GRMZM2G174615	1.36838	0.00142005	0.0310285	11.5187	20.8539	51.9171	31.7523
GRMZM2G174719	1.69592	0.00116275	0.0270679	20.3821	63.1547	109.795	160.512
GRMZM2G174784	1.79697	5.55585e-05	0.00289458	2.04989	4.63658	13.2959	9.82425
GRMZM2G175076	1.87968	0.000160285	0.00636379	12.7152	36.0676	86.7003	92.2358
GRMZM2G176056	2.59931	0.000273123	0.00966857	0.853662	2.96154	15.7855	7.68713
GRMZM2G176542	1.53652	0.00169503	0.0351923	1.26398	2.42144	6.89226	5.39159
GRMZM2G176998	3.06078	0.000788805	0.0206584	1.71499	3.59896	42.0019	2.37143
GRMZM2G177631	2.42686	0.000126437	0.00536266	1.35407	7.33932	26.3015	20.2624
GRMZM2G177928	1.37461	0.0018727	0.0376716	3.24137	6.79556	14.4144	14.6638
GRMZM2G178199	1.6326	0.00160052	0.0336715	9.12741	20.9676	66.5954	26.8514
GRMZM2G178509	2.0245	0.00163889	0.0343418	0.889755	2.51676	6.2635	7.71143
GRMZM2G178847	1.25253	0.000805579	0.0209894	16.8006	23.1743	46.0584	48.6102
GRMZM2G178917	1.52732	0.000720482	0.0193367	17.9524	23.0423	78.4452	39.1849
GRMZM2G178958	1.47327	0.000644947	0.0177223	65.5034	106.23	256.453	218.466
GRMZM2G179031	1.44979	0.00081275	0.0211242	8.92429	17.6404	38.8017	33.4651
GRMZM2G179147	1.57563	0.00257627	0.0463773	1.43401	3.66451	5.88769	9.24475
GRMZM2G179504	2.08786	0.00193187	0.0385314	0.736671	0.805086	4.21532	2.28135
GRMZM2G179528	2.07238	0.000142724	0.00584227	7.16182	24.8371	59.3116	74.9755
GRMZM2G179777	2.02519	0.0024282	0.0448587	0.816998	2.3431	4.62601	8.1238
GRMZM2G179792	2.38738	0.000162967	0.00643076	0.449244	2.65215	8.40565	7.77815
GRMZM2G180283	1.70525	0.00033758	0.0114513	63.9696	145.953	328.758	353.544
GRMZM2G180568	2.98693	0.000603816	0.0170067	0.15213	0.675741	3.73633	2.25705
GRMZM2G181362	1.68517	2.20405e-05	0.00145481	3.48408	6.32021	13.1485	17.7198
GRMZM2G301405	1.68766	0.000866804	0.0220056	1.04579	1.52479	3.85584	2.94172
GRMZM2G302604	2.07099	8.38129e-06	0.000667154	8.47642	18.1027	64.5326	46.7609
GRMZM2G304712	1.75192	0.0025517	0.0460615	13.7295	53.3425	87.2112	137.695
GRMZM2G305264	2.09177	0.000773542	0.0203632	2.71205	15.1278	34.6812	40.8564
GRMZM2G306806	1.54701	0.000124195	0.0052959	3.55784	6.15115	13.8107	14.4219
GRMZM2G312069	2.67131	3.22922e-05	0.00192314	0.997448	6.40584	24.2777	22.8707
GRMZM2G312997	2.05916	2.21253e-05	0.00145699	9.25259	23.5449	64.0374	72.003
GRMZM2G313481	1.76599	0.00014614	0.005959	2.19284	3.24607	9.84115	8.65361
GRMZM2G313643	3.44063	1.97578e-07	2.8715e-05	0.284426	0.449494	6.3088	1.6947
GRMZM2G313750	1.42686	0.000129797	0.00544681	4.32632	4.83095	13.0971	11.7684
GRMZM2G314660	2.26296	0.000833555	0.0214886	0.279822	1.61983	5.44212	3.46524
GRMZM2G314769	1.9804	6.1871e-06	0.000534131	14.3171	27.3469	81.4193	79.0027
GRMZM2G314955	1.16388	0.00226242	0.0428197	18.9214	22.8178	51.4807	41.9235
GRMZM2G318652	3.50933	5.60592e-06	0.000500317	0.286313	0.748415	7.9712	3.94617
GRMZM2G320521	1.74588	9.4095e-05	0.00428952	5.73392	12.4644	34.1817	26.6644
GRMZM2G322817	1.76583	0.000108714	0.00479425	9.95941	23.8216	50.3039	64.2385
GRMZM2G323830	3.83074	0.000911818	0.0227474	0	0.974847	11.9796	1.92713
GRMZM2G324903	2.01677	5.5149e-05	0.00288808	4.82163	14.9366	35.2927	44.5056
GRMZM2G332259	2.71704	0.000443419	0.0137566	0.387825	4.05879	18.1665	11.2201
GRMZM2G333142	3.11955	1.36392e-06	0.000151625	2.36498	2.23268	33.1762	6.81174
GRMZM2G336448	1.57328	0.000250648	0.00905506	11.3998	20.4628	45.6984	51.5763
GRMZM2G336456	1.30352	0.00161346	0.0338762	4.71648	8.02961	16.5956	14.5736
GRMZM2G336783	3.2954	5.76847e-05	0.00296211	0.207078	0.268886	2.85082	1.99914
GRMZM2G338809	2.30132	2.74862e-05	0.00171089	1.10694	1.64032	4.52998	8.99158
GRMZM2G341934	1.63648	0.000196146	0.00749202	4.96737	10.9942	22.9517	26.1812
GRMZM2G344339	3.39671	4.5043e-05	0.00245206	0.137323	0.598496	3.34459	4.26011
GRMZM2G344993	1.89742	4.08702e-05	0.00229184	24.0207	50.9153	138.293	139.789
GRMZM2G345687	1.90498	4.63394e-06	0.000434371	1.96545	3.75609	13.747	11.4371
GRMZM2G346133	1.48925	0.00232352	0.043793	58.2201	102.649	314.496	138.782
GRMZM2G351937	2.35866	0.00266474	0.0475913	0.141977	1.63917	4.74405	4.42577
GRMZM2G352627	3.0331	0.00192236	0.0384266	0.162091	0.564233	4.85455	1.48759
GRMZM2G353195	1.66271	0.000539712	0.0157022	9.04759	17.2835	55.9715	27.2047
GRMZM2G354209	6.71892	0.000361484	0.011955	0	0	1.08029	1.44117
GRMZM2G354610	1.37822	0.00149502	0.0320912	34.4987	48.9254	131.79	83.0513
GRMZM2G355185	2.05416	4.19488e-05	0.00233169	2.26155	2.80431	6.81898	4.34112
GRMZM2G355846	1.89816	0.00154439	0.0327516	0.545393	1.53016	4.23971	3.40172
GRMZM2G355906	2.4325	0.000501999	0.0149341	0.109923	0.734628	4.07193	7.7614
GRMZM2G358051	1.16208	0.00152641	0.0325894	4.48618	3.99441	10.1008	9.96298
GRMZM2G359298	2.17417	9.2499e-07	0.000109352	7.73462	13.403	54.9642	40.0089
GRMZM2G362848	1.4091	0.00266473	0.0475913	4.97027	6.83026	22.4262	8.88214
GRMZM2G363554	1.99669	0.000757368	0.0200633	42.8199	163.328	307.588	511.044
GRMZM2G365160	2.45161	5.544e-05	0.00289375	5.94774	29.045	113.917	79.8898
GRMZM2G365961	1.39028	0.00140569	0.0308424	11.0637	22.6553	44.009	44.1117
GRMZM2G367026	1.5781	0.000288252	0.010047	1.72485	3.74642	6.55587	10.6797
GRMZM2G370048	1.97899	1.33736e-06	0.000149195	2.57965	4.52246	13.2945	14.5044
GRMZM2G370425	3.09282	0.00199345	0.0393756	0	0.688284	3.63433	2.20167
GRMZM2G371033	1.77358	0.00256728	0.046268	1.77119	2.37539	5.58073	9.21769
GRMZM2G371079	2.55275	0.00037752	0.0122996	1.14352	8.52073	36.2465	21.2932
GRMZM2G375116	1.16684	0.00188599	0.0378427	6.66409	4.87002	13.2512	11.4294
GRMZM2G375159	2.39271	0.000123912	0.00529098	0.598797	1.63147	7.71217	3.83947
GRMZM2G377341	1.58115	0.000205373	0.00775545	30.6922	46.2558	110.5	118.489
GRMZM2G381378	1.81571	0.00279285	0.0491315	1.49069	2.88212	8.07642	7.31378
GRMZM2G381576	1.8909	0.000133407	0.00554692	2.73992	4.7405	19.4684	8.04269
GRMZM2G383404	1.83257	5.06161e-05	0.00269623	3.10599	6.89553	20.7243	14.724
GRMZM2G387528	1.2924	0.00244535	0.0450168	3.79044	3.37183	10.9523	6.43264
GRMZM2G391794	1.25085	0.00165455	0.0345785	8.58069	11.0104	20.6806	23.3482
GRMZM2G394027	1.64749	9.68669e-05	0.0043906	2.62797	4.75708	9.12611	13.5626
GRMZM2G394410	1.57215	4.82534e-05	0.00260889	5.10613	7.90952	19.5845	18.9523
GRMZM2G396540	1.65343	0.000429336	0.013468	6.20059	16.8145	34.1358	38.0747
GRMZM2G396541	2.41266	9.13091e-05	0.00418661	8.34473	35.476	152.847	80.4843
GRMZM2G399433	1.47307	0.0024977	0.0454827	1.52711	2.43882	5.70381	4.97331
GRMZM2G401883	3.4645	0.000157984	0.00630338	0.25303	1.75107	18.3889	5.05074
GRMZM2G405662	3.90398	0.000516662	0.0152015	0.178552	0.155214	4.72854	1.12541
GRMZM2G407044	1.87616	0.000516745	0.0152015	1.34794	2.46198	8.13734	5.21694
GRMZM2G407146	2.11827	0.000752862	0.0199941	4.18369	8.60632	30.4269	25.7148
GRMZM2G407825	2.11747	1.08463e-06	0.000124508	2.0661	4.17956	11.9452	15.0653
GRMZM2G410916	1.9819	0.00071822	0.019317	6.57194	28.7599	66.0256	85.8056
GRMZM2G412986	1.33385	0.00062233	0.0173568	23.5536	25.8918	63.6375	60.5742
GRMZM2G413006	3.27047	0.000248721	0.00901056	0.0761363	0.333172	1.21589	2.63458
GRMZM2G414540	1.24525	0.00108037	0.0256977	10.4342	15.3444	32.6377	28.3144
GRMZM2G415793	1.24383	0.0013766	0.0304148	22.2526	27.3445	64.8644	53.1436
GRMZM2G417107	2.06115	0.00120747	0.0278416	4.16568	18.2063	32.86	60.4247
GRMZM2G420988	3.16679	0.00267458	0.0476698	0	0.496182	1.29406	3.26971
GRMZM2G422510	1.57945	0.00247573	0.0452618	2.22645	3.71541	5.5208	5.16579
GRMZM2G422750	2.10679	1.86532e-05	0.00129016	98.6419	233.151	792.623	634.901
GRMZM2G424832	1.47772	0.000506974	0.0150257	19.2095	30.5568	72.0807	65.8206
GRMZM2G426242	2.70719	1.56367e-05	0.00111581	0.556743	1.05457	6.44671	4.22319
GRMZM2G428168	1.94415	9.10342e-05	0.00418005	15.6567	44.3065	118.735	114.465
GRMZM2G429714	1.22993	0.00251284	0.0455982	13.3155	16.1063	40.4688	29.923
GRMZM2G430266	1.72372	0.00185889	0.0375128	1.32733	1.69004	7.36413	2.57359
GRMZM2G430849	2.12982	0.00219867	0.0419642	0.594099	0.96507	2.06319	4.64742
GRMZM2G431156	7.224	6.38631e-05	0.00320994	0	0	1.38444	3.12792
GRMZM2G431243	1.22868	0.00115427	0.0269119	6.00102	8.34944	18.3885	15.6779
GRMZM2G432796	1.36933	0.000778479	0.0204685	2.69384	3.66103	9.2273	7.72523
GRMZM2G433731	2.05416	4.19437e-05	0.00233169	2.26155	2.80431	6.81898	4.34112
GRMZM2G434277	1.43797	0.000190745	0.00732529	3.17375	4.54296	10.7633	9.76451
GRMZM2G434541	1.99649	0.00266383	0.0475913	25.1471	125.337	186.743	380.057
GRMZM2G435986	6.54369	0.000638468	0.0176054	0	0	1.41822	1.28956
GRMZM2G441347	2.3312	3.76552e-07	5.03388e-05	2.10576	4.04828	17.7217	11.2738
GRMZM2G443445	1.90001	0.00182938	0.0370828	3.16635	14.1977	20.6881	43.8057
GRMZM2G444138	2.23412	0.000465535	0.0141959	1.31163	4.06977	14.7608	10.3014
GRMZM2G444560	1.37479	0.00241916	0.04477	3.45555	6.26648	15.1762	9.95441
GRMZM2G445338	1.30933	0.00122748	0.0280796	13.0182	14.5736	40.7672	26.4067
GRMZM2G447347	1.94094	0.000518991	0.0152534	1.77959	4.5907	16.7507	7.7425
GRMZM2G447632	1.99649	0.00266406	0.0475913	25.1471	125.337	186.743	380.057
GRMZM2G449681	1.59044	0.000125128	0.00532058	16.0509	12.9228	53.0514	33.8493
GRMZM2G450498	2.48705	0.000200298	0.00760005	4.00911	20.5526	81.3697	57.556
GRMZM2G450512	4.49484	1.16697e-05	0.000874067	0	2.40792	47.6348	10.7185
GRMZM2G451187	2.83873	0.000695316	0.0188449	1.30977	16.2742	86.1953	39.457
GRMZM2G455476	1.73513	3.46313e-05	0.00203566	1.84046	2.67066	6.01979	8.757
GRMZM2G455587	1.83787	2.01962e-05	0.00137681	3.72505	2.84425	15.5001	7.92688
GRMZM2G456422	2.38947	0.00257159	0.0463194	0.433697	2.82047	9.53408	7.5612
GRMZM2G456471	1.89333	0.0027246	0.0483063	0.736711	2.58064	8.0888	4.25127
GRMZM2G456669	3.21597	1.5881e-06	0.000171142	0.115052	0.471082	3.0847	2.46098
GRMZM2G458075	1.86868	3.24146e-05	0.00192681	1.29578	2.7359	7.84672	6.88778
GRMZM2G458659	2.50638	0.000851264	0.0217856	29.2189	222.813	430.721	975.162
GRMZM2G465999	2.34764	0.000382405	0.0124137	0.666299	2.54429	7.65686	7.60174
GRMZM2G467147	1.52553	0.00276944	0.0488454	0.916744	1.64521	4.21902	3.08287
GRMZM2G468756	1.46321	0.00230642	0.0435485	1.3726	2.7186	5.25465	5.93197
GRMZM2G469898	1.76765	0.000626097	0.017407	14.1623	32.045	107.756	49.1964
GRMZM2G472167	2.5234	3.02834e-07	4.1179e-05	6.072	14.792	68.7247	50.5936
GRMZM2G472248	1.83149	0.000376471	0.0122996	13.3925	41.6728	86.4499	109.369
GRMZM2G473411	1.68635	0.0021904	0.041884	1.31161	1.98823	6.1953	4.43457
GRMZM2G473788	1.49695	0.00147083	0.0316794	3.04966	3.79512	13.7163	5.54125
GRMZM2G474555	3.24928	0.000197043	0.00751253	0.361617	9.94001	53.5286	45.6816
GRMZM2G475059	2.4103	0.000274175	0.00967819	62.6061	320.64	729.698	1301.16
GRMZM2G478553	1.74396	0.000420896	0.0133086	1.65387	2.7566	7.82047	6.85734
GRMZM2G479110	1.61089	5.22845e-05	0.00275629	3.83142	5.9405	13.2069	16.4846
GRMZM2G479423	1.90962	0.00245866	0.0450536	1522.69	5591.77	9173.89	16411.6
GRMZM2G481904	1.56805	8.07415e-05	0.00381406	3.73346	5.23848	15.1677	11.2901
GRMZM2G504906	1.51192	0.000715212	0.0193016	2.75045	3.39807	5.85744	6.71141
GRMZM2G504910	1.51192	0.000715154	0.0193016	2.75045	3.39807	5.85744	6.71141
GRMZM2G524937	1.21941	0.00274827	0.0485901	13.8158	18.5875	46.5419	29.0718
GRMZM2G549568	2.52007	5.2801e-07	6.61224e-05	5.28117	14.9479	57.6673	57.9405
GRMZM2G590448	2.98693	0.000603621	0.0170067	0.15213	0.675741	3.73633	2.25705
GRMZM2G700291	2.1779	7.63472e-05	0.00366863	0.697425	1.62979	5.50238	6.39577
GRMZM2G701206	1.8056	0.00245656	0.0450536	0.800001	2.81745	7.23811	5.04783
GRMZM2G701767	1.55411	0.000389531	0.0125805	7.855	13.8122	25.46	38.0806
GRMZM2G702159	1.70315	0.00153566	0.0326503	1.00153	1.1523	4.08786	2.91806
GRMZM2G703231	1.32032	0.00275929	0.0487306	3.46305	8.11049	12.0607	15.5944
GRMZM5G800014	3.85694	2.62953e-05	0.00164902	0.646375	6.6519	90.0232	16.6444
GRMZM5G801875	1.31282	0.00134325	0.0298654	17.435	22.7436	58.9354	40.4861
GRMZM5G802566	3.04565	1.82846e-06	0.000193103	0.766827	1.05294	10.341	4.53167
GRMZM5G803276	2.26501	8.33536e-05	0.00390217	105.013	280.643	568.534	1289.24
GRMZM5G803404	1.39552	0.000320472	0.0109768	5.43248	6.47898	18.4247	12.0035
GRMZM5G805609	2.71948	5.81343e-09	1.27051e-06	2.78291	3.11429	25.0572	13.167
GRMZM5G805732	1.63386	0.00027588	0.00970111	2.4184	2.75849	8.90392	7.14412
GRMZM5G811593	1.3017	0.00264627	0.0474219	8.75965	17.5697	36.2361	28.335
GRMZM5G815358	3.84108	0.000195629	0.00748563	2.94996	0.663592	51.5178	2.73092
GRMZM5G818643	1.57149	0.00234193	0.043957	1.18528	2.81938	6.02257	5.78954
GRMZM5G822593	2.70162	1.7554e-05	0.00122234	0.330129	1.24065	6.21526	3.92389
GRMZM5G824534	1.42875	0.000323138	0.0110323	8.59839	10.4138	33.1076	18.704
GRMZM5G825515	2.18813	0.000133175	0.00554453	18.5016	66.3208	156.904	230.734
GRMZM5G826658	1.31739	0.00143652	0.0312163	11.9325	18.9973	35.0142	41.6629
GRMZM5G826714	1.42867	0.00152748	0.0325894	16.0142	30.7691	50.5141	75.0037
GRMZM5G836353	1.61221	0.00212439	0.0410088	2.98973	4.40053	13.2974	9.23293
GRMZM5G836674	1.32497	0.00156	0.0330163	3.22658	5.18479	12.0532	8.9427
GRMZM5G838098	2.21156	0.000284175	0.00993766	1.586	7.87189	22.2264	21.6426
GRMZM5G842695	3.39038	1.07789e-07	1.73355e-05	0.282393	0.547502	5.12435	3.67897
GRMZM5G845021	1.81976	0.00189397	0.0379788	5.53879	21.9017	30.4294	67.4096
GRMZM5G845419	6.48023	0.00082093	0.0212496	0	0	14.0423	10.1089
GRMZM5G845736	1.57041	0.000566302	0.0162422	19.2835	36.1681	68.8751	129.313
GRMZM5G846057	1.59578	0.00213692	0.0411076	2.7231	4.16486	14.1239	6.66559
GRMZM5G852801	1.45587	0.000508061	0.0150278	7.65202	10.4871	28.8612	22.7883
GRMZM5G853854	2.51047	1.96998e-08	3.73741e-06	4.81616	10.2277	46.4829	38.1386
GRMZM5G856071	1.81481	0.000413862	0.0131839	1.18192	3.85708	8.41008	9.68649
GRMZM5G857944	2.12419	2.24702e-05	0.00147091	2.42479	3.57724	11.5045	13.3455
GRMZM5G862540	1.39166	0.000686235	0.0186307	7.21015	13.6649	27.8262	27.4887
GRMZM5G862814	2.96486	0.00141238	0.0309249	2.17848	5.19246	39.0063	23.5874
GRMZM5G862936	1.70315	0.00153506	0.0326503	1.00153	1.1523	4.08786	2.91806
GRMZM5G865298	2.26661	4.76428e-05	0.00258029	0.792726	1.07251	4.55283	4.40674
GRMZM5G869788	1.78904	9.80109e-06	0.000759237	2.36326	3.28773	10.692	8.78411
GRMZM5G870932	1.50681	0.00245312	0.0450536	26.6452	72.0744	139.831	139.466
GRMZM5G871347	1.2963	0.00127534	0.0288002	4.31107	7.03073	13.2561	14.2111
GRMZM5G874955	2.75068	1.36223e-08	2.69746e-06	0.75195	1.52072	5.4234	5.20755
GRMZM5G877500	1.13791	0.00283765	0.0496166	7.66853	8.52388	15.7213	19.7421
GRMZM5G878561	2.38171	5.22175e-05	0.00275629	1.35291	3.98641	9.64857	18.1023
GRMZM5G878607	2.27836	2.76923e-06	0.000278684	56.2804	123.976	500.7	372.354
GRMZM5G882852	1.57041	0.000566567	0.0162422	19.2835	36.1681	68.8751	129.313
GRMZM5G883632	1.81526	0.000496358	0.01485	11.9064	37.5497	85.4961	87.8026
GRMZM5G883969	1.96917	0.00121327	0.0278672	4.06229	19.6477	35.091	57.378
GRMZM5G889719	2.32097	0.00179419	0.0366272	0.864305	2.06108	4.97611	10.005
GRMZM5G897546	2.85843	0.00236764	0.0443027	0.460208	1.17874	1.85036	3.97426
GRMZM5G898668	1.80722	0.000443748	0.0137566	4.66473	15.7627	36.1363	35.1495
GRMZM5G898867	2.2639	0.000236037	0.0086355	1.10151	4.31404	18.3573	7.66731
GRMZM5G899851	1.77815	0.000296476	0.0102886	4.31326	10.9451	21.4789	30.9949
GRMZM6G007923	1.27673	0.00142565	0.0310866	8.93859	12.1358	26.4483	24.5705
GRMZM6G191662	1.90962	0.00245791	0.0450536	1522.69	5591.77	9173.89	16411.6
GRMZM6G287292	1.45587	0.000508022	0.0150278	7.65202	10.4871	28.8612	22.7883
GRMZM6G474234	1.22048	0.00218606	0.0418496	41.382	47.0388	117.754	87.5962
IN2-1	2.09939	0.000751919	0.0199941	45.8319	204.708	398.029	673.253
NIP1-1	1.93441	0.000304627	0.0105481	4.87497	8.1833	24.6028	17.5997
RS2	2.26163	0.000923544	0.0229675	0.454273	2.95564	7.92734	8.38156
SH-1	1.47483	0.00167516	0.0348941	21.2923	18.1788	77.1583	32.6202
TIP4-2	1.71698	0.000275682	0.00970111	31.7176	38.2522	160.403	67.3069
TUBB4	1.58567	0.000133002	0.00554453	4.07746	7.46259	15.493	18.9861
AC191113.2_FG002	-2.12312	6.53688e-08	1.10164e-05	10.8857	10.1921	2.43585	2.27064
AC191421.3_FG001	-3.26567	4.76439e-06	0.000440548	35.289	20.4101	3.4339	2.30768
AC193786.3_FG005	-14.1971	5.24872e-51	8.31476e-47	185.436	298.382	0	0
AC194005.3_FG004	-3.21803	1.1059e-06	0.000126391	10.7576	11.7419	1.03554	1.46816
AC194022.3_FG013	-1.73257	0.000296483	0.0102886	341.784	217.869	48.775	41.0519
AC194472.3_FG001	-1.76294	0.00039628	0.0127348	78.9333	79.8581	11.4992	34.8942
AC194937.3_FG004	-3.03562	4.58819e-11	1.41134e-08	38.5719	16.6844	3.23734	3.17509
AC195954.3_FG001	-2.55037	0.000767272	0.0202748	37.4933	14.3349	4.05715	4.94986
AC196795.4_FG009	-1.23788	0.000988681	0.0241328	28.3058	20.6733	9.41774	10.3781
AC200122.4_FG004	-4.4381	0.00141	0.0308941	4.26693	4.12791	0.431156	0
AC202144.5_FG001	-2.31303	0.00142672	0.0310886	3.08408	2.08646	0.622222	0.40104
AC203986.3_FG013	-5.38126	3.6037e-08	6.56183e-06	68.307	33.7623	2.13043	0
AC205362.4_FG002	-3.37837	1.99416e-09	4.86008e-07	19.2792	11.681	0.79245	2.14826
AC208110.2_FG006	-2.37628	1.01606e-07	1.65169e-05	88.6699	54.445	11.8696	15.52
AC208571.4_FG001	-1.66263	6.14709e-05	0.00312876	163.431	137.572	54.5695	44.8275
AC208915.3_FG010	-3.16368	8.42481e-12	2.94237e-09	21789	17071.8	2641.21	1701.88
AC210303.3_FG001	-1.47001	0.000356655	0.0118378	75.3421	76.7563	36.0866	20.5343
AC212023.4_FG004	-3.83704	1.95357e-17	1.76843e-14	314.71	230.377	22.6363	15.4115
AC212225.3_FG002	-3.84076	0.000338994	0.011487	39.8793	20.6823	4.28839	0
AC216353.2_FG005	-1.40521	0.00078896	0.0206584	170025	116749	53098.5	30219
AC217841.3_FG001	-4.26963	0.00256125	0.0461855	3.35652	3.32408	0	0.313259
AC217977.3_FG003	-1.46683	0.00130802	0.0293706	23.0466	19.7856	6.80584	8.61105
AC218035.3_FG001	-1.77692	0.000119251	0.00513347	84.0345	50.305	13.5278	25.345
AC218035.3_FG004	-2.02347	0.000324923	0.0110694	25.4938	13.2506	3.39842	6.0883
AC225205.3_FG003	-1.22671	0.00144778	0.0313332	20.4342	23.6841	9.3061	9.9554
AC225363.3_FG004	-1.73641	3.62613e-05	0.00210031	10.2634	7.04209	2.34534	3.46194
AC231747.1_FG001	-1.24338	0.00245596	0.0450536	10.0621	6.88101	2.88124	4.21393
AC233888.1_FG001	-1.56459	0.000320214	0.0109768	10.7594	11.6855	3.58295	3.9604
AC233888.1_FG002	-1.49452	8.76776e-05	0.00405531	50.648	60.2976	16.479	22.7548
AC234515.1_FG003	-3.09824	1.59168e-14	9.51492e-12	28.6787	27.8487	2.71657	4.11736
AC234520.1_FG003	-2.9733	3.29993e-13	1.45211e-10	41.5899	46.1539	7.74207	6.16537
ATPB	-1.30579	0.00153193	0.0326503	44.1773	29.8619	16.0022	13.1156
ATPH	-1.89666	2.53313e-05	0.00160254	13.0112	6.79631	3.02119	2.2698
BX1	-2.01222	0.00136094	0.0301769	6.89672	8.8285	3.15445	0.728118
CAB48	-3.16368	8.4474e-12	2.94237e-09	21789	17071.8	2641.21	1701.88
CYP71C3	-1.43443	0.000524258	0.0153371	200.243	258.848	90.3838	78.654
GAPA	-1.29285	0.00173514	0.0357647	12458.9	12283.1	5592.32	4456.14
GLN2	-7.32186	1.84529e-36	5.84642e-33	53.2185	67.6855	0.58287	0.19595
GRMZM2G001508	-3.96411	9.2138e-15	5.83842e-12	28.6754	25.9664	1.16821	2.30768
GRMZM2G001653	-1.25952	0.00200312	0.0394928	10700.1	10155.5	4203.84	4473.42
GRMZM2G001956	-1.72115	3.18635e-05	0.00190838	259.551	182.626	68.5254	65.0907
GRMZM2G002142	-5.78995	3.02442e-09	6.94366e-07	2.3447	3.02562	0.0624028	0.0517613
GRMZM2G002805	-4.26504	4.13394e-05	0.0023082	1.3142	3.75345	0.0830845	0.206141
GRMZM2G003179	-2.13929	3.50714e-06	0.000344014	169.6	323.478	67.5851	44.6625
GRMZM2G003426	-1.86434	1.18683e-05	0.000882686	233.364	254.449	50.6412	82.6691
GRMZM2G003711	-2.62309	1.19022e-08	2.3867e-06	98.8578	69.0847	23.0266	10.6429
GRMZM2G003762	-2.2981	7.20296e-06	0.000595852	2199.38	2087.64	239.656	625.749
GRMZM2G004036	-3.18295	1.99596e-05	0.00136583	5.28515	5.1427	0.324725	0.802799
GRMZM2G004352	-2.18181	5.90713e-07	7.2541e-05	170.302	155.278	26.702	44.5969
GRMZM2G004534	-1.37034	0.000992745	0.0241947	152.731	147.43	68.7689	46.784
GRMZM2G004880	-1.8247	7.65597e-06	0.000618786	130.434	124.069	38.7354	32.7522
GRMZM2G004909	-2.08076	6.27803e-06	0.000540508	33.2224	68.4569	12.0777	11.9651
GRMZM2G005040	-3.65869	5.75387e-08	9.95024e-06	10.1687	2.81749	0.742304	0.335021
GRMZM2G005260	-1.78255	1.73594e-05	0.00121412	549.514	468.945	135.662	157.39
GRMZM2G005869	-2.86328	7.02203e-11	2.11885e-08	15.3751	12.3566	2.31171	1.45251
GRMZM2G005984	-1.85916	6.29918e-06	0.000540859	764.545	856.208	219.626	225.875
GRMZM2G006791	-1.60044	0.000302567	0.0104882	659.19	475.018	230.928	141.301
GRMZM2G007729	-2.0411	0.00172259	0.0356013	7.40916	3.97185	1.58671	1.14561
GRMZM2G007810	-2.14338	2.12941e-06	0.000220102	27.1817	15.1501	6.14041	3.38807
GRMZM2G007928	-3.329	6.41073e-14	3.44256e-11	291.757	332.638	32.2996	20.4876
GRMZM2G008226	-3.95942	2.5456e-12	9.71712e-10	10.1332	4.38842	0.558658	0.367569
GRMZM2G008247	-1.72168	0.000137747	0.00569003	535.897	616.787	227.841	120.563
GRMZM2G008263	-1.99043	0.00100329	0.0243766	85.702	107.49	8.84708	39.9625
GRMZM2G008353	-2.14778	3.93168e-08	7.11813e-06	24.3441	23.4284	5.43198	5.277
GRMZM2G008789	-2.3813	0.00246164	0.0450564	8.44625	2.4217	1.51046	0.555134
GRMZM2G009048	-2.38181	4.14216e-07	5.42297e-05	1478.1	1603.29	198.391	389.551
GRMZM2G009189	-2.13835	1.04076e-06	0.000119934	395.791	617.487	130.906	98.5783
GRMZM2G009232	-1.4515	0.000190114	0.00730993	60.3022	57.3473	22.2744	20.5531
GRMZM2G009715	-1.95613	9.78948e-05	0.00442454	180.716	102.499	49.898	22.5821
GRMZM2G009958	-2.25876	2.56456e-07	3.57943e-05	86.8741	46.5827	14.7121	13.0968
GRMZM2G010044	-2.05854	6.81352e-05	0.00334636	15.748	47.4449	6.1053	9.03779
GRMZM2G010142	-1.40812	0.000559436	0.016084	41.4127	32.9236	11.035	16.9073
GRMZM2G010349	-1.57247	0.000275112	0.00969562	420.018	348.875	100.282	156.683
GRMZM2G010823	-1.12007	0.00209128	0.0406789	22.145	20.4433	10.071	9.42185
GRMZM2G010929	-1.58318	0.000512242	0.0150971	258.904	257.203	119.089	53.5897
GRMZM2G010973	-1.77017	0.000168006	0.00657964	199.874	190.729	80.6403	33.805
GRMZM2G011592	-1.24548	0.00205692	0.0401179	632.515	618.945	257.504	267.996
GRMZM2G011608	-3.2741	3.00513e-05	0.00183099	4.00939	1.06644	0.313677	0.175445
GRMZM2G011662	-1.29516	0.000495636	0.01485	43.5636	34.3523	16.2125	15.4868
GRMZM2G011915	-1.5671	0.000371599	0.0121932	9.96093	9.78731	3.31896	3.35232
GRMZM2G012324	-1.76832	2.37577e-05	0.00154145	557.227	565.946	140.947	186.992
GRMZM2G012865	-1.15356	0.00223735	0.0424722	27.1174	19.5198	9.70326	11.0979
GRMZM2G012977	-1.23788	0.000988644	0.0241328	28.3058	20.6733	9.41774	10.3781
GRMZM2G013342	-1.55806	0.000152942	0.00615713	9389.23	10026.4	3481.42	3093.2
GRMZM2G013612	-3.62835	2.37121e-11	7.74504e-09	29.3976	18.8286	0.989188	2.86358
GRMZM2G013798	-1.74931	3.83232e-05	0.00217988	136.799	91.1331	34.2971	33.0913
GRMZM2G013970	-1.46292	0.000178168	0.00690928	85.3726	98.4199	30.4425	36.0983
GRMZM2G014558	-3.21583	1.28827e-10	3.74462e-08	243.401	199.948	14.8308	32.5479
GRMZM2G015892	-1.58597	0.00203446	0.0398837	426.09	618.172	94.3585	250.695
GRMZM2G015908	-2.70768	2.86206e-05	0.00176762	16.2106	12.9146	0.710341	3.66874
GRMZM2G015967	-1.48326	0.000496108	0.01485	621.12	444.608	216.7	160.466
GRMZM2G016066	-1.3447	0.00102114	0.024678	7893.01	8291.34	3024.67	3392.6
GRMZM2G016084	-1.65444	0.000204413	0.00773765	320.16	360.043	76.4304	138.177
GRMZM2G016370	-6.52618	3.92037e-11	1.24209e-08	10.7397	2.90171	0.121301	0
GRMZM2G016622	-1.58343	0.000122798	0.00525757	3948.18	4348.05	1468.78	1287.37
GRMZM2G016677	-1.95188	5.42228e-06	0.000486669	4184.49	3565.26	1171.43	824.864
GRMZM2G016756	-1.96863	0.000158166	0.00630338	87.29	47.7268	9.51927	24.5606
GRMZM2G017080	-1.47348	9.28923e-05	0.00424079	26.9535	23.6511	8.24955	9.80259
GRMZM2G017110	-1.56589	0.0001514	0.00611057	100.97	106.569	41.3029	28.3799
GRMZM2G017186	-2.64486	4.05843e-05	0.00227985	956.945	536.365	195.623	43.6302
GRMZM2G017290	-1.36967	0.000876376	0.0221421	8152.59	7887.73	3423.89	2767.48
GRMZM2G017319	-6.3185	3.81045e-24	5.03027e-21	18.2254	17.5689	0.248516	0.205538
GRMZM2G017634	-1.40255	0.00114591	0.0267781	16.7262	16.0856	5.0263	5.71921
GRMZM2G017666	-1.32262	0.00213074	0.0410634	23.9421	18.0642	10.1537	6.60085
GRMZM2G018403	-1.34774	0.00139717	0.0306767	379.859	369.829	179.887	114.208
GRMZM2G018566	-1.36168	0.00141437	0.0309471	11.6246	10.8539	3.58346	5.08795
GRMZM2G018627	-1.32219	0.000439993	0.0136938	27.7662	31.6471	10.397	13.2129
GRMZM2G018786	-1.43549	0.000554458	0.0159554	322.185	253.592	119.965	92.6438
GRMZM2G018820	-3.35679	6.02634e-11	1.83589e-08	100.824	49.0029	5.0991	9.57452
GRMZM2G018988	-2.06139	0.000117752	0.0050936	13.8697	5.5537	1.89517	2.72348
GRMZM2G019353	-1.74566	0.000952935	0.0235313	9.27437	14.5214	3.40677	3.67392
GRMZM2G019358	-1.25483	0.00239933	0.0445069	416.586	392.496	144.48	193.204
GRMZM2G020785	-1.20229	0.00202114	0.0397244	7369.66	4617.84	2381.73	1654.18
GRMZM2G020840	-2.09153	9.90309e-06	0.000761552	547.571	401.382	150.617	67.6887
GRMZM2G021339	-1.17175	0.00185394	0.0374608	31.9895	24.6854	13.6893	11.5442
GRMZM2G021777	-2.12201	1.041e-06	0.000119934	104.284	114.417	18.1455	31.7281
GRMZM2G021784	-1.29576	0.00198076	0.0392228	236.978	257.751	118.609	81.9926
GRMZM2G021796	-3.02512	1.86451e-11	6.23789e-09	163.479	117.513	19.947	13.829
GRMZM2G021846	-3.02512	1.8704e-11	6.23789e-09	163.479	117.513	19.947	13.829
GRMZM2G021912	-1.46785	0.00191761	0.0383801	8.03967	6.79319	2.64616	3.05002
GRMZM2G022279	-2.80176	2.64258e-12	9.96726e-10	42.5513	41.3565	5.10544	6.86136
GRMZM2G022403	-1.19016	0.00183763	0.0372023	53.1517	52.8213	22.2547	24.2578
GRMZM2G022876	-1.55808	5.70869e-05	0.00294574	90.1162	79.9294	30.3791	26.9868
GRMZM2G023289	-1.76121	2.67141e-05	0.00166939	277.958	223.343	70.0115	59.9937
GRMZM2G023946	-2.9092	2.58552e-10	7.12322e-08	40.3171	21.4041	5.07612	3.25471
GRMZM2G024391	-1.73411	0.00157349	0.0332796	165.592	230.636	26.4259	91.837
GRMZM2G024563	-1.32439	0.00204986	0.0400899	43.1277	58.3399	14.0269	26.3013
GRMZM2G024733	-2.19686	1.57249e-08	3.05651e-06	20.3386	17.5028	4.6534	3.53057
GRMZM2G025042	-1.75268	9.48304e-06	0.000738209	143.977	124.667	40.7814	39.2361
GRMZM2G025459	-9.74227	1.62871e-34	4.30021e-31	59.1489	24.2031	0.0283512	0.0577072
GRMZM2G025659	-2.0652	1.48664e-06	0.00016186	145.132	104.681	36.583	23.0899
GRMZM2G025783	-1.32185	0.00125772	0.0285243	63.3447	55.3111	29.5643	18.7365
GRMZM2G025882	-1.71636	3.21061e-05	0.00191567	2248.71	1973.25	615.596	663.574
GRMZM2G026715	-3.71268	8.39795e-05	0.00391859	2.37768	2.07421	0.261134	0.0719481
GRMZM2G026780	-6.99114	2.86507e-31	6.48385e-28	255.182	551.005	3.06721	3.20373
GRMZM2G026800	-1.23293	0.000735663	0.0196361	46.6042	45.3375	21.7586	17.4487
GRMZM2G026807	-1.76798	1.66831e-05	0.001172	930.378	943.631	269.237	278.315
GRMZM2G026833	-2.29676	1.8851e-06	0.000198424	172.18	169.357	20.8896	48.1058
GRMZM2G027663	-1.36327	0.00184485	0.0373008	648.442	439.803	245.768	160.561
GRMZM2G028129	-1.88932	1.92464e-06	0.000201249	25.1017	34.2038	6.62117	9.10239
GRMZM2G028914	-1.40636	0.00119758	0.0276823	35.7115	23.5159	14.4615	8.22644
GRMZM2G029087	-1.98939	3.95642e-07	5.22298e-05	22.9262	28.2943	6.29529	6.61971
GRMZM2G030494	-1.531	0.000117958	0.0050936	178.232	172.712	68.2185	51.8563
GRMZM2G030688	-10.1408	9.46816e-13	3.84589e-10	4.42044	18.5524	0	0
GRMZM2G031504	-2.12962	5.85016e-07	7.21209e-05	73.5761	49.0108	17.7985	10.1265
GRMZM2G031938	-1.73405	7.82509e-06	0.000627651	49.033	35.9138	17.2144	11.3115
GRMZM2G032003	-1.41432	0.000501072	0.0149206	365.159	346.531	127.806	135.552
GRMZM2G033219	-1.097	0.00238516	0.0444074	38.3458	35.4665	17.5305	16.7606
GRMZM2G033236	-2.7447	8.33725e-06	0.000667043	40.1645	19.9817	7.38218	1.77914
GRMZM2G033493	-1.8515	7.7195e-06	0.000622333	567.115	477.794	151.227	137.031
GRMZM2G033805	-1.28232	0.00212574	0.0410088	14.8414	11.4554	7.07226	3.69011
GRMZM2G033862	-1.60346	0.000911404	0.0227474	24.5855	12.8749	7.95264	4.3142
GRMZM2G033885	-1.48454	0.00030523	0.0105574	11158.6	10277.2	4048.06	3567.47
GRMZM2G033894	-1.62853	0.000223781	0.00824423	204.539	126.488	63.2882	43.069
GRMZM2G034152	-1.84966	2.61099e-05	0.00164461	49.6226	96.4995	23.831	16.8973
GRMZM2G035222	-2.13191	2.55691e-06	0.000260485	53.6773	45.4086	7.19097	15.2522
GRMZM2G035503	-2.81133	2.02975e-07	2.93647e-05	6.77369	3.82033	0.692136	0.818879
GRMZM2G035517	-2.52439	2.50667e-05	0.00159476	7.2046	4.51698	0.906867	0.957752
GRMZM2G035579	-2.81269	3.77909e-06	0.000366156	37.7746	13.8822	4.91436	2.44036
GRMZM2G035790	-5.71654	3.50079e-20	3.57792e-17	8.14638	13.5341	0.314113	0.111944
GRMZM2G035805	-1.9474	1.52189e-05	0.00108844	23.4626	24.2884	5.45586	6.82819
GRMZM2G035821	-1.17055	0.00251081	0.0455874	17.7188	21.4645	7.77	9.76668
GRMZM2G035848	-1.81037	0.000387358	0.0125231	12.8723	11.2474	2.06012	4.64293
GRMZM2G036880	-1.55974	0.000146989	0.00597826	3228.25	3599.47	1123.18	1183.91
GRMZM2G036921	-1.63842	0.000991423	0.0241811	843.153	938.374	414.178	157.517
GRMZM2G038046	-7.55827	0.0002076	0.00781164	2.38209	0.283686	0	0
GRMZM2G038487	-1.48568	0.000637001	0.0176034	199.632	226.792	53.4242	86.0394
GRMZM2G038519	-1.34732	0.00106427	0.0254101	10992.5	10556.4	4629.04	3798.72
GRMZM2G038898	-1.19097	0.00133416	0.0297941	27.6366	25.5404	10.6261	12.3692
GRMZM2G038973	-1.91257	2.37909e-05	0.00154145	193.604	109.502	46.2863	34.5315
GRMZM2G039094	-2.34765	0.00245126	0.0450482	1.56597	1.78143	0.21748	0.451504
GRMZM2G039455	-1.26648	0.001727	0.0356693	60.3965	51.5917	27.6702	23.6468
GRMZM2G039588	-1.52882	7.36602e-05	0.00356846	52.8683	45.2433	16.8747	16.948
GRMZM2G039949	-1.62577	0.00037071	0.0121838	2.51724	1.90026	0.852726	0.572038
GRMZM2G040441	-3.24315	1.07077e-14	6.65201e-12	53.3384	56.4379	5.07275	6.82272
GRMZM2G040511	-1.38566	0.00117958	0.0273993	514.604	462.08	146.478	225.665
GRMZM2G041424	-2.80864	0.00132296	0.0295946	9.55597	7.38391	1.92168	0.512688
GRMZM2G041442	-3.89081	1.84796e-08	3.52704e-06	103.18	32.0306	7.37576	1.79478
GRMZM2G042107	-2.95847	1.39246e-07	2.18402e-05	4.39805	5.25404	0.509625	0.713431
GRMZM2G042806	-1.6821	2.68588e-05	0.00167513	16.9144	11.7748	3.65211	5.17134
GRMZM2G043109	-2.58056	5.98395e-08	1.02481e-05	287.159	268.825	64.5152	28.4615
GRMZM2G043198	-3.15401	6.97352e-13	2.94589e-10	132.934	104.985	11.1644	15.3996
GRMZM2G043275	-1.29155	0.000988563	0.0241328	63.1554	66.7945	22.4948	30.2721
GRMZM2G043500	-1.33122	0.000957186	0.0235645	166.037	165.476	78.9277	52.7118
GRMZM2G044174	-2.07707	2.05717e-05	0.00139267	16.8832	15.4561	4.25601	3.39598
GRMZM2G044788	-3.24376	4.4426e-05	0.0024352	5.34868	5.12263	0.308782	0.762943
GRMZM2G044902	-4.86817	2.82894e-14	1.58173e-11	15.2284	11.5351	0.159391	0.725981
GRMZM2G045154	-2.06142	0.00283925	0.0496172	25.2066	36.392	1.70263	13.0536
GRMZM2G045473	-1.64584	0.000116425	0.0050461	11.7842	10.3132	2.86913	4.14824
GRMZM2G045714	-1.77047	4.12605e-05	0.0023082	27.9571	18.5154	8.46919	5.0082
GRMZM2G046163	-1.58597	0.00203554	0.0398837	426.09	618.172	94.3585	250.695
GRMZM2G046284	-1.45426	0.000519869	0.0152624	10518.5	12904.7	4729.39	3781.18
GRMZM2G046601	-3.33838	0.0012408	0.0283025	1.89437	1.94699	0.23998	0.0670036
GRMZM2G046776	-2.14803	0.0022146	0.0421665	1.42508	1.72304	0.402024	0.552975
GRMZM2G046952	-2.77937	1.3983e-05	0.00101378	7.10027	4.83215	0.95059	0.785799
GRMZM2G047274	-1.95616	9.47664e-07	0.000111203	88.3511	75.4922	21.7064	20.3219
GRMZM2G047592	-1.95704	2.04055e-06	0.000212667	479.75	468.273	113.761	127.891
GRMZM2G047720	-1.64723	6.9525e-05	0.00340458	2917.25	3533.14	1028.1	1026.31
GRMZM2G047954	-1.34588	0.00101826	0.024646	5274.49	4923.14	2135.95	1859.66
GRMZM2G048205	-1.59906	0.00173828	0.0357856	57.5726	63.6671	9.78044	29.9121
GRMZM2G048904	-2.80674	6.88665e-10	1.80322e-07	14.6153	19.9526	1.87419	3.321
GRMZM2G048907	-1.60937	0.000468272	0.0142519	5062.34	4370.14	2051.83	1028.46
GRMZM2G049031	-1.28788	0.00194298	0.0387167	23.2453	19.0812	5.9774	11.1942
GRMZM2G049076	-1.63762	3.86468e-05	0.00218262	11.2648	9.48935	2.49686	4.12138
GRMZM2G049190	-1.18095	0.00274149	0.0485515	14.0396	14.5925	4.77267	7.97787
GRMZM2G049349	-2.23208	0.0021144	0.0409671	3.8729	2.21351	0.233668	1.03719
GRMZM2G049418	-4.25864	1.32689e-09	3.3903e-07	6.25506	4.47754	0.112829	0.421514
GRMZM2G049510	-1.62433	0.00144406	0.0313155	10.3575	9.12169	1.43645	4.83585
GRMZM2G049811	-1.73783	8.94624e-05	0.00413183	58.0837	55.1107	22.9594	10.8698
GRMZM2G050364	-4.0266	6.75554e-17	5.35089e-14	440.705	615.852	40.6409	22.1609
GRMZM2G050570	-2.46804	3.44826e-09	7.74831e-07	149.999	119.539	24.8885	23.6425
GRMZM2G050596	-1.08365	0.00279237	0.0491315	31.9501	31.4364	14.9824	14.8147
GRMZM2G051151	-1.90857	2.84442e-06	0.000285189	62.9872	38.0692	15.079	11.7323
GRMZM2G051752	-2.65346	2.53857e-10	7.05521e-08	88.5606	70.4074	10.1375	14.9282
GRMZM2G051952	-2.66236	8.67381e-05	0.00402197	6.93946	4.76629	0.483678	1.07792
GRMZM2G052610	-1.53027	0.000220131	0.00815722	357.563	334.629	102.814	135.245
GRMZM2G052720	-1.55484	0.0018695	0.0376312	6.87449	10.4133	2.68798	3.1531
GRMZM2G052796	-10.214	2.34593e-46	1.48652e-42	101.47	120.59	0.202862	0
GRMZM2G052869	-3.1204	1.35028e-07	2.1284e-05	1357.26	1134.9	228.205	59.9763
GRMZM2G053206	-1.46589	0.000316968	0.0109039	53.6615	41.8865	21.4845	12.9677
GRMZM2G053554	-1.5588	7.61107e-05	0.00366863	70.7711	56.7222	21.7329	20.7342
GRMZM2G053669	-3.2026	2.21655e-05	0.00145699	2.69301	1.3487	0.26692	0.158696
GRMZM2G053934	-1.42886	0.00105847	0.0253098	82.517	74.5088	20.0213	37.8193
GRMZM2G055151	-1.89748	4.95717e-06	0.000455241	136.728	112.915	36.5275	30.1202
GRMZM2G055567	-1.37529	0.00238555	0.0444074	11.4345	5.31118	3.71113	2.70224
GRMZM2G055585	-3.65555	2.63646e-16	2.03734e-13	20.3234	29.8875	2.32179	1.58089
GRMZM2G055802	-6.24438	2.9612e-28	5.21221e-25	50.078	23.8534	0.467648	0.485151
GRMZM2G055859	-2.35784	3.6284e-06	0.000352634	5.9664	3.03213	0.653061	1.08972
GRMZM2G056252	-1.46262	0.000521072	0.0152721	1676.69	1678.33	715.585	496.409
GRMZM2G056355	-1.9899	2.27242e-07	3.24311e-05	45.3471	37.303	11.0984	9.30302
GRMZM2G056424	-1.94305	3.17937e-06	0.000314788	1329.32	1382.45	395.135	309.412
GRMZM2G056500	-5.61708	2.84565e-14	1.58173e-11	114.193	115.618	4.11187	0.547285
GRMZM2G057186	-1.38213	0.000887093	0.022323	803.981	987.331	293.287	375.772
GRMZM2G057413	-10.5431	2.56818e-20	2.71226e-17	13.8034	23.3527	0	0
GRMZM2G057451	-1.60322	0.000127489	0.00538565	19.2654	17.5879	3.99526	8.05793
GRMZM2G057616	-1.4838	0.00250674	0.0455874	26.5551	23.3044	13.1091	4.62477
GRMZM2G057853	-1.99936	0.000499555	0.0149034	4.28005	3.17176	1.14258	0.722008
GRMZM2G058081	-2.41755	8.40181e-06	0.000667154	46.2527	21.4536	4.30718	7.8068
GRMZM2G058310	-2.06324	3.82125e-05	0.0021775	28.2718	57.5976	14.2867	7.115
GRMZM2G058531	-2.57099	5.15872e-09	1.15101e-06	9.08807	7.41948	1.31785	1.49643
GRMZM2G058595	-2.14746	8.87352e-06	0.000699356	312.523	323.127	42.1453	96.5487
GRMZM2G059026	-1.62623	5.53669e-05	0.00289375	218.965	169.36	56.6317	61.0804
GRMZM2G060886	-1.67291	0.00142257	0.0310622	153.618	80.1845	52.6559	20.4203
GRMZM2G061126	-4.6372	4.93705e-05	0.00266021	99.4229	7.42334	3.99976	0.282283
GRMZM2G061439	-10.7427	6.05193e-50	6.39145e-46	391.797	618.403	0.375779	0.153106
GRMZM2G061442	-1.21247	0.00204121	0.0399701	116.412	107.743	53.5477	42.8339
GRMZM2G061950	-2.6765	2.69843e-09	6.33291e-07	22.9524	15.1185	2.77428	3.12956
GRMZM2G062069	-1.69723	7.47869e-06	0.000610689	48.2173	37.3187	13.7133	12.0814
GRMZM2G062420	-1.30546	0.000641285	0.0176677	38.9302	35.623	14.7809	15.2033
GRMZM2G062531	-3.81412	3.77708e-10	1.01415e-07	193.992	92.3248	15.5059	4.75942
GRMZM2G062641	-1.77655	4.47293e-05	0.00244338	13.5881	10.3977	3.47798	4.01508
GRMZM2G062738	-1.77937	0.000183183	0.00706915	352.329	269.169	56.4186	122.456
GRMZM2G062761	-2.27403	7.6393e-06	0.000618786	8.5103	5.18204	0.996854	1.78707
GRMZM2G063162	-2.21921	4.31623e-06	0.000408212	364.127	172.077	48.6314	65.8185
GRMZM2G063657	-2.26525	1.6578e-07	2.50114e-05	10.7062	7.01351	1.44017	2.16588
GRMZM2G064023	-1.1657	0.00174579	0.0358702	16.7695	13.9621	6.5493	7.07584
GRMZM2G064091	-9.17777	5e-12	1.82086e-09	2.32877	2.54961	0	0
GRMZM2G064159	-1.81533	5.50961e-06	0.00049311	114.202	106.89	32.1068	30.4165
GRMZM2G064163	-1.23926	0.00192706	0.038472	67.6379	68.4955	33.6121	23.817
GRMZM2G064356	-1.81852	1.81779e-06	0.000192619	15.6434	12.1937	3.85301	3.98737
GRMZM2G064530	-2.66719	8.06581e-05	0.00381406	12.7074	6.19951	2.24142	0.873742
GRMZM2G064710	-1.56611	0.00083785	0.0215293	51.0831	36.148	13.6068	15.8096
GRMZM2G064875	-4.39423	1.22806e-07	1.96508e-05	7.12224	9.35113	0.502933	0.273993
GRMZM2G064962	-2.2524	7.31855e-09	1.5562e-06	25.3638	27.9613	6.38574	4.74213
GRMZM2G064993	-2.02661	0.000642742	0.0176773	4.80492	5.39308	1.27271	1.25056
GRMZM2G065030	-3.71525	1.10495e-18	1.06085e-15	35.5095	28.6636	2.24397	2.60124
GRMZM2G065225	-1.53132	0.000272387	0.00965669	27.0765	16.2339	8.2673	6.72773
GRMZM2G065374	-2.07016	0.000247495	0.00900064	119.54	81.61	10.6527	37.0393
GRMZM2G065557	-1.79236	1.05149e-05	0.000800826	60.878	65.5695	13.3955	23.0981
GRMZM2G065585	-6.04823	0.000503886	0.0149481	0.120661	5.05398	0	0.0693918
GRMZM2G065928	-1.25038	0.00248419	0.0453378	184.941	187.905	65.401	90.7145
GRMZM2G065989	-4.45685	4.90425e-07	6.21526e-05	13.1332	3.77302	0.341179	0.362904
GRMZM2G066341	-2.08971	0.00138132	0.0304652	5.16233	3.19906	1.03421	0.55086
GRMZM2G066636	-3.55063	1.43109e-07	2.21222e-05	9.78851	13.1573	0.371685	1.91679
GRMZM2G066876	-1.8058	3.56898e-05	0.00208627	22.3281	11.8953	4.58522	5.14811
GRMZM2G067350	-1.76886	0.00108595	0.025734	8.22583	7.95643	2.05085	2.90528
GRMZM2G067883	-1.29272	0.00132266	0.0295946	41.9464	41.5849	20.7842	13.3599
GRMZM2G068510	-8.02325	2.4706e-07	3.46354e-05	1.52737	1.86827	0	0
GRMZM2G068519	-6.32571	8.58451e-30	1.5999e-26	48.3904	84.6576	1.01496	0.4431
GRMZM2G068557	-2.0696	7.38026e-06	0.000604255	331.518	348.807	54.4101	106.609
GRMZM2G068763	-2.85437	0.000152778	0.00615713	16.1474	8.3003	1.41812	1.82481
GRMZM2G068947	-2.19668	7.42605e-08	1.24486e-05	145.566	114.945	26.5513	29.955
GRMZM2G069095	-1.36841	0.00168388	0.0350299	1036.2	835.722	445.806	275.939
GRMZM2G069694	-2.29733	9.41267e-07	0.000110863	14.8832	13.7681	4.44101	3.26837
GRMZM2G069708	-1.28125	0.00209286	0.0406799	208.102	188.323	65.4693	96.754
GRMZM2G070011	-1.90492	4.55163e-06	0.000427921	387.477	302.078	96.7539	86.5414
GRMZM2G070218	-1.59968	0.000192398	0.00737985	39.2071	52.05	10.493	19.4065
GRMZM2G070315	-3.3682	4.20472e-13	1.82491e-10	594.093	500.377	41.174	64.3173
GRMZM2G070348	-5.29184	2.53408e-05	0.00160254	14.6576	11.2725	0	0.570605
GRMZM2G070356	-3.0196	5.18434e-06	0.000471179	47.1136	39.8873	5.98171	4.56484
GRMZM2G070797	-1.65236	2.04053e-05	0.00138734	44.2435	64.6532	17.8011	16.7817
GRMZM2G070847	-1.91439	6.66879e-06	0.000564939	919.158	893.997	197.378	281.554
GRMZM2G070912	-3.73318	3.00558e-17	2.64516e-14	248.256	163.985	16.9707	13.1717
GRMZM2G070931	-2.77762	1.01157e-07	1.65169e-05	36.484	20.3452	3.59217	4.61072
GRMZM2G071448	-1.57968	0.000124877	0.00531783	6.03591	5.37029	2.18442	1.80003
GRMZM2G071771	-2.7303	5.49769e-08	9.57051e-06	37.1441	42.1667	8.34176	3.55238
GRMZM2G071996	-1.67219	5.38901e-05	0.00283621	306.746	315.137	113.269	81.5163
GRMZM2G072280	-1.28593	0.00228173	0.0431337	7951.86	7939.58	2665.63	3791.48
GRMZM2G072890	-1.76599	3.18281e-05	0.00190838	61.9879	63.2358	12.2004	24.4287
GRMZM2G073044	-1.90221	0.000377348	0.0122996	10.985	11.018	1.66335	4.19394
GRMZM2G073755	-1.46387	0.000221634	0.00820329	117.205	86.8486	39.6846	34.0937
GRMZM2G073969	-1.54011	5.573e-05	0.00289458	188.142	168.025	67.1674	55.6301
GRMZM2G074017	-3.92737	1.15598e-12	4.63606e-10	23.2401	30.9955	1.27257	2.21254
GRMZM2G074083	-3.70753	4.51851e-11	1.41134e-08	204.669	110.791	17.3541	6.49054
GRMZM2G074270	-1.33157	0.000668478	0.0182267	28.2156	19.8961	8.96661	9.92827
GRMZM2G074307	-3.80551	0.000214057	0.00799029	79.4814	6.79635	5.48808	0.657394
GRMZM2G074393	-1.88654	6.48781e-06	0.000554052	1080.71	1059.49	252.872	323.421
GRMZM2G074546	-2.33722	1.6573e-07	2.50114e-05	216.717	161.487	45.375	28.6719
GRMZM2G074611	-1.9624	0.0016002	0.0336715	10.5502	26.5439	3.2092	6.24018
GRMZM2G075002	-1.5799	2.42734e-05	0.00155994	50.7527	55.6706	22.0498	27.1209
GRMZM2G075245	-6.14927	1.63617e-07	2.49224e-05	4.33799	7.96482	0	0.154451
GRMZM2G075502	-1.65121	7.65383e-05	0.00366863	477.703	420.416	123.104	161.216
GRMZM2G075683	-1.36477	0.00175361	0.0359741	8.07669	7.14012	3.58486	2.19823
GRMZM2G076263	-1.80216	4.75157e-06	0.000440548	69.3328	67.5649	21.6625	17.5317
GRMZM2G076417	-2.917	1.10789e-11	3.77432e-09	24.7051	19.1859	2.12929	3.63241
GRMZM2G076526	-1.74592	9.87152e-05	0.00444892	6.23164	3.81422	1.38681	1.6073
GRMZM2G076593	-3.10299	1.81644e-14	1.06575e-11	19.81	17.8683	2.30627	2.22156
GRMZM2G077127	-2.92264	9.54128e-12	3.28583e-09	147.282	118.611	18.8533	16.0498
GRMZM2G077361	-1.35522	0.00025219	0.00910037	22.6001	19.7612	8.16811	9.56121
GRMZM2G077942	-1.75982	0.000868718	0.0220365	52.8274	77.1714	8.63001	27.7295
GRMZM2G078118	-1.55991	0.000140796	0.00577828	348.977	289.031	114.13	101.009
GRMZM2G078368	-1.32901	0.000797715	0.0208531	257.275	220.714	105.8	83.8619
GRMZM2G078407	-3.1899	0.00245092	0.0450482	5.8335	0.757978	0.517974	0.214092
GRMZM2G078650	-1.74599	0.000324666	0.0110694	6.76387	11.839	2.78505	2.75923
GRMZM2G079499	-1.86085	5.49912e-05	0.0028877	22.6797	24.2163	5.03952	7.80933
GRMZM2G079559	-2.42753	0.000449527	0.0138544	26.0673	28.4125	1.18485	8.76446
GRMZM2G079913	-1.73641	3.62072e-05	0.00210031	10.2634	7.04209	2.34534	3.46194
GRMZM2G080129	-1.40204	0.000900974	0.0226193	17.5548	15.3239	5.0592	7.30851
GRMZM2G080725	-1.97076	9.22155e-07	0.000109352	12.878	14.961	3.52904	3.78331
GRMZM2G080937	-1.48328	0.000848021	0.0217202	69.4911	43.2227	28.7439	13.8504
GRMZM2G081268	-1.22402	0.00238391	0.0444074	356.016	319.981	152.086	135.2
GRMZM2G081521	-2.94811	1.89851e-10	5.32307e-08	23.6074	14.4256	3.03149	1.82067
GRMZM2G081529	-1.21754	0.00279631	0.049165	35.2219	73.559	27.0025	23.5905
GRMZM2G081826	-1.44283	0.00063308	0.0175638	124.049	100.059	27.8438	50.703
GRMZM2G081883	-1.69033	6.71148e-06	0.000566945	62.7149	55.8117	18.1293	18.5493
GRMZM2G081928	-4.11089	9.29042e-09	1.92385e-06	6.59846	10.4269	0.173192	0.787401
GRMZM2G082174	-8.35734	1.63256e-08	3.13481e-06	8.98462	9.14987	0	0
GRMZM2G082346	-2.18119	0.000373172	0.0122267	4.77928	2.81099	0.816079	0.858409
GRMZM2G082372	-4.52877	6.16244e-25	8.87476e-22	53.4385	45.5234	2.35013	1.89239
GRMZM2G082608	-1.21899	0.000779272	0.0204724	138.462	153.703	62.367	63.4746
GRMZM2G082745	-1.35438	0.00153714	0.0326503	7.53476	10.3157	4.78035	3.72209
GRMZM2G082894	-1.46011	0.000132351	0.00553204	59.4167	43.0857	18.1739	18.8991
GRMZM2G083058	-1.57223	0.000400656	0.0128612	53.4006	66.2428	13.5516	26.415
GRMZM2G083655	-3.0886	1.4756e-06	0.000161212	33.2471	10.3848	3.0573	1.94774
GRMZM2G083841	-2.12929	6.32342e-06	0.000541472	19557.1	13125.6	4802.66	2630.42
GRMZM2G083847	-2.59245	7.77071e-09	1.63046e-06	42.8314	45.2287	9.72383	4.82324
GRMZM2G084279	-2.25886	1.61448e-07	2.47108e-05	325.58	266.551	73.9477	49.1201
GRMZM2G084369	-1.64265	0.000253352	0.00912449	68.7155	27.8126	14.6382	10.0228
GRMZM2G084583	-1.20442	0.00122979	0.0281121	49.9897	37.3501	19.466	17.8596
GRMZM2G084859	-2.1812	8.92851e-07	0.000106347	56.5789	71.1377	9.02919	18.9265
GRMZM2G084935	-1.76514	1.67549e-05	0.00117444	251.336	332.14	77.3658	92.0532
GRMZM2G085000	-1.87891	2.13273e-06	0.000220102	45.0356	37.2091	9.94445	12.3184
GRMZM2G085924	-3.32174	8.52344e-13	3.50712e-10	476.081	387.373	53.5673	32.4665
GRMZM2G086464	-1.26953	0.00209835	0.0407366	76.9691	108.456	32.4031	44.0728
GRMZM2G087590	-1.67133	0.00020488	0.00774606	239.697	271.771	53.9485	105.042
GRMZM2G087896	-1.56147	0.000164401	0.00646467	72.8633	96.1986	23.0418	35.1
GRMZM2G087901	-1.63276	9.48688e-05	0.00431238	14.5796	10.091	4.62664	3.28469
GRMZM2G088064	-3.92428	1.71822e-15	1.18344e-12	44.4481	20.7806	1.75978	2.49141
GRMZM2G088356	-1.45525	0.000666832	0.0182131	10.3013	7.04284	3.00789	3.26307
GRMZM2G088601	-1.30822	0.00213351	0.0410808	36.0166	29.8128	9.32417	17.731
GRMZM2G088669	-1.66626	6.73494e-05	0.00331856	787.041	860.545	299.694	216.045
GRMZM2G089106	-2.94134	0.00126637	0.0286589	5.51891	5.58989	0.144315	1.48356
GRMZM2G089136	-1.59312	0.00018179	0.00703254	3256.55	2932.47	1214.54	828.877
GRMZM2G089149	-1.29349	0.00258598	0.0465257	11.9353	8.32058	4.54785	3.70311
GRMZM2G089308	-1.2373	0.00270754	0.0481116	153.736	158.238	82.3002	49.9595
GRMZM2G089812	-2.70394	5.32393e-09	1.17957e-06	583.198	569.755	115.424	59.7747
GRMZM2G089952	-1.53346	0.000100462	0.00452123	44.9241	40.0412	11.0879	18.0253
GRMZM2G090028	-4.26189	4.3616e-17	3.63654e-14	22.8075	14.299	0.643178	1.25424
GRMZM2G090087	-1.53629	3.65731e-05	0.00211065	19.1995	16.7472	6.71929	5.53043
GRMZM2G090112	-1.53088	0.000366166	0.012072	190.062	204.854	49.0743	86.8876
GRMZM2G090271	-2.17085	3.21382e-06	0.000317207	331.155	237.244	83.5101	42.1867
GRMZM2G090718	-1.41802	0.00126299	0.0286232	2500.6	2910.55	1303.82	731.273
GRMZM2G090736	-1.56719	0.000107589	0.004755	8.65984	8.48172	2.98469	2.77809
GRMZM2G090865	-2.0569	6.1045e-07	7.38202e-05	41.1934	30.586	9.606	7.41258
GRMZM2G092427	-1.92878	4.76937e-06	0.000440548	6921	6242.33	2036.95	1555.89
GRMZM2G092475	-1.49072	5.5647e-05	0.00289458	54.6177	46.27	18.1512	17.8474
GRMZM2G092669	-2.52199	1.75564e-06	0.000187918	5.54603	7.59582	0.834002	1.42527
GRMZM2G092747	-2.43673	0.00057707	0.0164566	7.10027	7.8646	0.979027	3.1898
GRMZM2G092780	-1.69372	2.39223e-05	0.00154679	55.7888	70.3431	18.5709	20.1992
GRMZM2G093072	-3.03127	7.27539e-06	0.000600277	4.46925	2.34804	0.429558	0.396729
GRMZM2G093272	-2.4	6.56724e-05	0.00327154	4.90308	5.61414	0.908963	1.06604
GRMZM2G093325	-2.20042	6.56555e-06	0.000557684	344.127	170.508	71.3367	39.6124
GRMZM2G093441	-2.21638	7.63461e-05	0.00366863	22.8486	16.7449	2.97645	9.43348
GRMZM2G093666	-1.38201	0.000417457	0.0132131	59.5426	51.6525	14.6255	13.6475
GRMZM2G094532	-1.64865	1.9129e-05	0.00131553	48.6402	50.5934	16.1589	15.3676
GRMZM2G094712	-1.24858	0.00108219	0.0257201	36.4218	39.6137	17.449	17.4835
GRMZM2G094978	-1.2738	0.00121012	0.0278416	144.995	141.528	57.4505	60.1734
GRMZM2G095082	-1.3471	0.00179879	0.0366974	753.58	642.523	336.993	209.346
GRMZM2G095898	-3.10989	2.70336e-08	5.00881e-06	8.47343	8.93681	1.14753	0.823277
GRMZM2G096008	-1.37622	0.00180523	0.0367577	12.5956	10.0939	4.12401	4.55455
GRMZM2G096171	-1.90307	5.50507e-05	0.0028877	34.3625	31.4781	13.429	4.60117
GRMZM2G096391	-1.64825	7.70419e-05	0.00368719	497.434	428.729	164.828	130.151
GRMZM2G096407	-3.24327	4.68419e-13	2.00553e-10	103.281	73.3116	11.0802	7.37624
GRMZM2G096663	-1.22446	0.00186339	0.037534	121.155	121.811	45.5957	58.9867
GRMZM2G096695	-1.88832	1.30342e-05	0.000958146	1978.28	2451.43	488.483	706.254
GRMZM2G096824	-1.72081	7.07682e-05	0.00345477	11.8128	11.7859	3.59904	3.48951
GRMZM2G097106	-1.36506	0.000214114	0.00799029	30.5206	30.5498	12.4837	11.1483
GRMZM2G097141	-5.08971	3.71806e-07	4.9915e-05	3.73674	21.8471	0.326172	0.400075
GRMZM2G097395	-2.33944	1.21879e-06	0.000138405	16.2583	11.0168	3.83772	1.51638
GRMZM2G097457	-2.08214	1.80824e-06	0.00019225	109.345	102.952	31.4417	19.0527
GRMZM2G097972	-2.30213	0.00117566	0.0273283	13.8938	7.79054	2.94272	1.46776
GRMZM2G098986	-1.533	0.000609707	0.0170648	32.7719	39.3026	9.06594	15.762
GRMZM2G099003	-3.36367	1.04259e-08	2.13113e-06	20.3847	29.7407	0.892363	3.94934
GRMZM2G099367	-1.51763	0.000270524	0.00960875	494.613	451.041	139.146	188.686
GRMZM2G099481	-1.27362	0.000603876	0.0170067	9.11881	7.54271	3.70619	3.15159
GRMZM2G100336	-2.77872	2.50693e-09	5.9274e-07	29.6605	16.262	2.63184	3.99614
GRMZM2G100454	-4.11395	2.20443e-13	1.0271e-10	10.4238	5.91333	0.599528	0.350078
GRMZM2G100719	-1.47911	0.000438838	0.0136713	107.537	55.9667	30.4555	24.4413
GRMZM2G100889	-2.42302	0.000402019	0.0128919	2.56487	1.6791	0.429786	0.292654
GRMZM2G101664	-2.3689	1.87674e-09	4.64536e-07	46.9196	61.5257	11.3768	9.56321
GRMZM2G101818	-1.85376	7.5865e-06	0.000616316	604.457	464.384	146.14	145.038
GRMZM2G102167	-1.41819	0.000677642	0.0184448	76.8825	51.0731	29.0686	19.0965
GRMZM2G102346	-1.31462	0.000814965	0.0211297	14.624	10.7083	5.72539	3.8013
GRMZM2G102838	-1.76311	0.000448145	0.0138388	448.529	374.256	175.443	66.2927
GRMZM2G102959	-2.93531	1.06412e-08	2.14742e-06	8.073	12.4877	0.858554	1.80355
GRMZM2G103595	-2.45167	4.43578e-06	0.000418271	10.1424	16.5921	2.46102	2.38121
GRMZM2G103900	-3.68874	1.62892e-12	6.45114e-10	23.1836	16.8803	1.79362	1.17478
GRMZM2G104384	-2.18921	2.04091e-07	2.93918e-05	11.3413	7.95506	2.62118	1.57034
GRMZM2G104501	-1.23373	0.00181309	0.0368704	17.4249	14.817	8.43179	5.02467
GRMZM2G104549	-3.16368	8.4381e-12	2.94237e-09	21789	17071.8	2641.21	1701.88
GRMZM2G104942	-2.67067	6.73502e-09	1.46155e-06	52.226	26.42	4.66231	7.45889
GRMZM2G105189	-1.62116	3.75648e-05	0.00216001	43.0792	34.6098	10.1266	14.9643
GRMZM2G105522	-2.82691	0.000244423	0.00890121	7.84122	2.15772	0.671995	0.741905
GRMZM2G105644	-1.61336	8.46995e-05	0.00394058	1536	1536.71	526.488	473.003
GRMZM2G106413	-1.72876	0.000852104	0.0217895	150.284	121.216	19.1684	61.9118
GRMZM2G106578	-1.52079	3.55866e-05	0.00208565	17.8444	19.1418	6.53838	6.05946
GRMZM2G106819	-2.6405	1.43139e-07	2.21222e-05	21.9786	24.2563	5.12545	2.70156
GRMZM2G107226	-1.60844	0.000169745	0.00663134	66.5801	42.6545	23.3713	12.398
GRMZM2G107491	-1.15994	0.00253394	0.0458758	50.3965	48.6223	20.6058	23.5736
GRMZM2G108003	-3.16898	0.000265841	0.00947428	5.34176	6.05458	0.0929174	1.15107
GRMZM2G108480	-1.24016	0.00218092	0.0417764	255.59	312.335	135.569	105.969
GRMZM2G108723	-2.77034	0.000635101	0.017599	15.3466	21.5377	2.73607	2.62664
GRMZM2G108912	-2.57961	0.000108799	0.00479425	5.51162	2.41696	1.0173	0.308236
GRMZM2G109140	-1.55364	0.000122135	0.00523626	18.4537	15.4589	4.80245	7.54249
GRMZM2G109152	-1.61761	7.04989e-05	0.00344694	33.5958	24.4197	7.84571	12.1481
GRMZM2G110192	-2.67442	6.9534e-09	1.49867e-06	344.501	188.618	39.9163	43.1155
GRMZM2G110286	-9.36402	7.49737e-13	3.12552e-10	26.0972	19.0171	0	0
GRMZM2G110294	-1.40678	0.0011552	0.0269119	451.66	320.1	172.983	116.872
GRMZM2G110681	-1.23827	0.0017299	0.0356826	63.4738	83.0369	33.5996	28.3231
GRMZM2G110993	-1.4844	0.000538233	0.0156736	9.93791	9.51743	2.98552	3.77296
GRMZM2G111164	-1.20899	0.00157626	0.0332937	48.7693	55.5678	23.3948	22.628
GRMZM2G111216	-1.35166	0.00177342	0.0362966	158.153	207.114	89.0193	53.7083
GRMZM2G111475	-1.96855	0.00199033	0.0393384	11.6601	8.54051	4.35576	0.85159
GRMZM2G112244	-3.12793	5.81459e-09	1.27051e-06	29.7817	14.2117	3.15851	1.7919
GRMZM2G112968	-1.38122	0.00120893	0.0278416	822.525	602.422	226.921	313.969
GRMZM2G113002	-2.06057	2.32095e-07	3.29752e-05	59.2415	53.5278	12.3862	14.5179
GRMZM2G113033	-1.51389	0.000995513	0.0242306	8856.8	11321.3	4676.79	2386.66
GRMZM2G113332	-3.70321	2.76537e-16	2.08607e-13	601.336	698.741	43.4227	55.7879
GRMZM2G113349	-1.71828	6.41052e-05	0.00320994	4470.37	4251.72	1597.32	1044.51
GRMZM2G113761	-1.16568	0.00139664	0.0306767	34.1903	38.6845	16.3629	15.7556
GRMZM2G113967	-3.37302	3.30461e-09	7.50773e-07	10.0172	7.21851	1.20075	0.462585
GRMZM2G114575	-2.96008	4.12852e-06	0.000391629	25.5638	39.475	1.33625	7.02148
GRMZM2G114588	-4.3105	1.642e-10	4.64496e-08	361.969	172.265	5.27562	21.4113
GRMZM2G115190	-7.52656	1.39163e-05	0.00101126	0.919558	1.80614	0	0
GRMZM2G115566	-1.38107	0.00171987	0.0355862	15.9424	13.7695	3.89013	7.43422
GRMZM2G115574	-2.0133	0.00182533	0.0370718	6.64789	4.86976	0.745336	2.09837
GRMZM2G115839	-6.29683	1.48948e-21	1.62728e-18	270.219	328.18	6.84907	1.58598
GRMZM2G117531	-1.74823	1.64143e-05	0.00116052	224.412	209.17	59.1503	65.4659
GRMZM2G117558	-1.33023	0.00084568	0.0216953	247.9	288.757	114.781	98.7241
GRMZM2G117823	-1.59201	0.00231927	0.0437389	7.13884	4.46535	1.42147	2.28015
GRMZM2G117942	-3.36949	0.000859167	0.0218994	1.91255	9.93584	0.333952	0.682322
GRMZM2G117968	-1.71243	3.15687e-05	0.00190276	122.567	102.53	37.2473	31.0567
GRMZM2G117971	-3.02064	0.002387	0.0444083	1.70712	11.8211	0.85181	0.695828
GRMZM2G119186	-1.19142	0.0020545	0.0401179	116.187	128.446	54.3651	52.4159
GRMZM2G119272	-2.37632	3.93092e-06	0.000377404	16.5526	11.3399	1.8761	3.45475
GRMZM2G120016	-3.66935	0.00015869	0.00631632	1.33585	18.3486	1.06078	0.494662
GRMZM2G120069	-1.25291	0.00282754	0.0495941	949.053	1059.41	346.859	490.195
GRMZM2G120079	-1.25291	0.00282955	0.0495941	949.053	1059.41	346.859	490.195
GRMZM2G120408	-2.19802	1.22383e-06	0.000138481	13.7782	15.3416	4.35023	1.91763
GRMZM2G120661	-6.33518	0.00159734	0.0336493	110.637	145.091	2.41868e-135	6.8246e-152
GRMZM2G120940	-4.26504	4.13804e-05	0.0023082	1.73435	4.94095	0.109798	0.271387
GRMZM2G121151	-1.19519	0.00263798	0.0473	86.1587	127.174	59.9437	62.0938
GRMZM2G121878	-2.18927	1.03141e-05	0.000789325	6821.64	5262.25	1799.29	771.135
GRMZM2G122187	-6.31763	9.28718e-08	1.54055e-05	3.69046	1.61212	0.0712466	0
GRMZM2G122762	-6.36276	5.95238e-24	7.54357e-21	16.4685	12.2081	0.056339	0.280634
GRMZM2G123815	-1.47694	6.61318e-05	0.00327896	21.4546	21.4057	8.52783	6.78403
GRMZM2G123838	-5.29197	2.35791e-05	0.001534	3.98805	3.70223	0.21479	0
GRMZM2G123986	-2.5384	2.78663e-05	0.00172776	33.1629	10.8536	4.63498	1.17533
GRMZM2G124066	-1.59499	0.000484753	0.0145578	10.789	8.64321	2.86651	3.67498
GRMZM2G124103	-1.13281	0.00238004	0.044383	46.484	44.4425	17.9772	23.6952
GRMZM2G124466	-1.33022	0.000606224	0.0170096	75.8582	65.3738	29.4975	25.9467
GRMZM2G124473	-1.36826	0.000837722	0.0215293	298.551	364.667	144.253	112.509
GRMZM2G124476	-1.33022	0.000605817	0.0170096	75.8582	65.3738	29.4975	25.9467
GRMZM2G124495	-2.41214	6.18839e-08	1.05412e-05	17.0185	14.1796	3.89644	1.98163
GRMZM2G124540	-2.73801	1.055e-08	2.14266e-06	17.5076	14.0108	3.14402	1.58606
GRMZM2G124975	-1.45896	0.000150983	0.00610152	34.9271	33.2597	13.2458	11.4162
GRMZM2G126128	-1.2566	0.000877387	0.02215	59.2525	58.2287	25.8753	23.0648
GRMZM2G126765	-3.24183	8.38819e-07	0.000100288	6.48868	6.28551	0.784379	0.543696
GRMZM2G127072	-1.66818	3.30635e-05	0.00195804	35.9902	21.8645	10.2324	8.07464
GRMZM2G127080	-3.63192	2.50379e-09	5.9274e-07	37.8485	21.3052	3.82223	0.893073
GRMZM2G127101	-1.21059	0.00147874	0.0318064	27.9728	29.0648	11.8326	12.6779
GRMZM2G127139	-2.18467	4.36353e-07	5.66598e-05	62.8595	55.5683	8.74286	15.6562
GRMZM2G127361	-1.48661	0.00137308	0.0303588	8.59135	10.5102	4.21716	2.6807
GRMZM2G128333	-5.71455	1.19808e-14	7.29979e-12	4.65987	6.70433	0.184824	0.0384157
GRMZM2G128644	-2.2005	7.63534e-05	0.00366863	11.5862	10.8881	3.60544	1.27001
GRMZM2G129218	-1.19298	0.00211822	0.0409671	49.9544	43.7233	18.5398	22.2363
GRMZM2G129907	-1.11192	0.00233485	0.0439148	42.6007	38.7843	17.7938	18.9655
GRMZM2G129954	-1.86073	0.000461549	0.0141015	63.2534	39.4169	21.0293	6.54766
GRMZM2G130109	-1.59548	0.00010103	0.0045339	30.3588	26.92	7.26063	11.5776
GRMZM2G130173	-1.41242	0.000601597	0.0169879	1196.87	1115.49	569.988	453.259
GRMZM2G130230	-1.59131	0.00106153	0.0253637	130.728	98.2563	22.1124	53.3298
GRMZM2G130358	-1.27573	0.00233956	0.0439385	966.524	1124.92	509.225	353.672
GRMZM2G131087	-1.3746	0.000443467	0.0137566	147.17	150.136	62.939	48.9826
GRMZM2G131243	-1.77446	7.38082e-06	0.000604255	91.9221	75.8541	24.1596	24.6471
GRMZM2G132238	-2.37274	5.81055e-07	7.19124e-05	19.5286	31.6029	3.12662	7.47481
GRMZM2G132431	-1.79882	1.37079e-05	0.00100071	18.5417	22.6474	5.15853	6.61001
GRMZM2G133018	-2.18639	5.77863e-08	9.95024e-06	64.5218	71.5633	17.5339	12.2841
GRMZM2G133483	-1.18593	0.00104719	0.025116	23.3297	24.2161	9.95887	10.8177
GRMZM2G133684	-5.32287	2.71569e-13	1.21185e-10	209.121	143.726	7.52363	1.26031
GRMZM2G133844	-1.80702	2.76924e-05	0.00172035	976.132	1115.09	362.955	234.261
GRMZM2G133958	-1.30779	0.00211682	0.0409671	75.4336	66.1535	36.6701	20.4183
GRMZM2G133988	-2.33469	0.000832329	0.0214886	2.5973	7.41977	0.763636	1.20804
GRMZM2G134020	-1.4085	0.000335153	0.0113812	150.575	159.907	60.8284	55.7274
GRMZM2G134054	-1.75272	0.00048304	0.0145526	7.95254	4.27876	1.73829	1.87952
GRMZM2G134130	-1.61657	0.000121664	0.00522313	1398.16	1857.64	525.939	536.731
GRMZM2G134264	-3.23171	1.25487e-06	0.000140986	176.876	143.025	28.9324	5.06032
GRMZM2G134325	-1.12172	0.00271563	0.0482012	60.0713	50.9733	29.5996	21.417
GRMZM2G134389	-1.53308	0.000113679	0.0049542	69.4175	55.6088	24.5065	19.3668
GRMZM2G134426	-1.15589	0.00271249	0.0481726	31.8823	25.6647	13.4247	12.2563
GRMZM2G134888	-5.29576	5.03334e-15	3.32232e-12	19.2889	6.19647	0.300723	0.30655
GRMZM2G135381	-3.34355	3.81889e-05	0.0021775	1.65066	5.50254	0.436656	0.226625
GRMZM2G135849	-1.50324	0.00277519	0.0489023	12.1	7.97298	3.13357	3.31993
GRMZM2G135990	-1.74871	9.8692e-06	0.000760793	35.0838	53.62	14.1563	11.8161
GRMZM2G136262	-1.43263	0.00146236	0.0315398	175.666	201.444	94.5986	45.0776
GRMZM2G136439	-1.54112	0.000309684	0.0106882	144.39	153.195	34.0819	67.5809
GRMZM2G136635	-1.55436	5.62403e-05	0.00291154	92.7553	94.0668	25.9692	38.8991
GRMZM2G136857	-1.85966	0.000342705	0.0115473	401.721	327.079	51.739	147.58
GRMZM2G137788	-1.59822	0.000148897	0.00603261	15.3206	9.90137	3.02338	5.25218
GRMZM2G137891	-1.45612	0.000962845	0.0236663	33.609	35.003	7.63594	17.1187
GRMZM2G138067	-1.41605	0.000356818	0.0118378	99.7694	83.3563	29.3407	39.028
GRMZM2G138103	-1.35764	0.000433106	0.0135594	105.132	107.538	38.4973	44.1778
GRMZM2G138190	-1.72941	0.000149098	0.00603306	89.953	126.568	22.2241	42.8413
GRMZM2G140924	-1.73144	3.81529e-06	0.000368536	26.8193	26.252	7.02355	8.8267
GRMZM2G141289	-2.20864	1.92347e-07	2.80835e-05	180.562	255.379	46.8327	47.0621
GRMZM2G141600	-1.32478	0.00133979	0.0298304	43.9135	34.7295	17.8113	10.5804
GRMZM2G142093	-1.92916	5.92184e-06	0.000519728	1163.77	1063.64	242.182	338.145
GRMZM2G142217	-1.45784	0.000806375	0.0209929	20.8047	26.6984	10.1114	7.49243
GRMZM2G142802	-2.21961	1.91613e-06	0.000201022	52.4439	44.1799	14.9488	5.80873
GRMZM2G142918	-1.608	4.99177e-05	0.00267759	14.244	19.8933	6.52637	4.64285
GRMZM2G143480	-1.20994	0.00144731	0.0313332	67.0209	66.8952	27.9702	28.7728
GRMZM2G144180	-1.19817	0.00169483	0.0351923	67.9726	68.9257	30.2534	28.5393
GRMZM2G144275	-1.26313	0.00110096	0.0259392	67.0624	64.0717	28.1597	26.266
GRMZM2G144346	-2.54591	1.04424e-09	2.68982e-07	123.606	114.87	19.1991	21.7728
GRMZM2G144483	-2.15826	1.67794e-07	2.51953e-05	152.484	102.966	29.5783	27.4625
GRMZM2G144742	-1.31002	0.000379893	0.0123448	37.7012	31.9005	13.2895	14.1776
GRMZM2G144956	-4.88087	7.32593e-11	2.16923e-08	60.4388	26.9908	7.33574	0.406128
GRMZM2G145041	-1.96006	6.70522e-05	0.00330906	14.2136	14.7325	1.91812	5.56362
GRMZM2G145756	-1.75971	0.0011113	0.0260858	2.62296	1.46937	0.479746	0.633751
GRMZM2G145772	-1.75971	0.0011115	0.0260858	2.62296	1.46937	0.479746	0.633751
GRMZM2G146004	-4.43545	1.71684e-13	8.49914e-11	19.2873	28.5729	1.6645	0.526093
GRMZM2G146378	-1.51556	8.6188e-05	0.00400395	21.7667	20.3132	8.12255	6.72905
GRMZM2G146380	-3.997	8.37293e-06	0.000667154	3.10082	19.741	0.524955	1.01964
GRMZM2G146670	-1.57795	6.10364e-05	0.00311403	72.0578	63.8695	25.4521	19.9089
GRMZM2G146673	-1.41001	0.000327827	0.0111563	40.6089	39.1025	11.9957	13.4351
GRMZM2G147172	-1.84986	2.18625e-05	0.0014491	56.3022	89.4288	15.8582	24.3312
GRMZM2G147279	-1.62523	1.17078e-05	0.000874851	23.6137	27.687	8.44054	8.11548
GRMZM2G147346	-2.2513	0.00237852	0.0443808	2.38574	3.28746	0.423863	0.751823
GRMZM2G147500	-1.38494	0.00169053	0.035145	34.2492	24.4819	7.12552	15.1364
GRMZM2G147775	-2.55064	4.96132e-10	1.32092e-07	22.4091	23.6019	3.40844	4.11761
GRMZM2G147787	-1.94048	6.01464e-07	7.32931e-05	34.2281	29.4182	6.69088	9.77568
GRMZM2G148090	-1.44615	0.000321212	0.0109902	212.483	200.603	78.7442	73.2168
GRMZM2G148495	-3.08095	0.000365032	0.0120472	2.56865	3.57438	0.47724	0.294501
GRMZM2G148800	-10.4413	1.18278e-23	1.38793e-20	36.1049	196.833	0.157997	0
GRMZM2G149273	-7.78515	1.73116e-23	1.95887e-20	24.1553	16.249	0.109227	0.0899992
GRMZM2G149428	-1.36981	0.000865518	0.0219905	6410.71	6200.47	2226.81	2628.48
GRMZM2G149534	-1.5519	0.000213261	0.0079867	117.53	114.327	50.8915	28.0194
GRMZM2G149580	-2.15569	1.76302e-06	0.000188073	90.1732	85.4522	26.9945	12.4039
GRMZM2G150260	-1.99569	7.10652e-06	0.000589414	116.189	100.395	38.3919	16.1073
GRMZM2G150363	-3.71788	4.55965e-11	1.41134e-08	224.214	121.99	18.7866	7.40367
GRMZM2G150952	-3.24982	2.01795e-13	9.54251e-11	347.046	373.518	32.7418	42.5649
GRMZM2G151332	-1.46295	0.00021533	0.00801051	8.77518	7.58617	4.6487	3.81521
GRMZM2G151983	-1.51349	0.000413855	0.0131839	38.0237	28.072	13.6832	8.3311
GRMZM2G152079	-5.15202	3.05868e-14	1.67083e-11	67.2616	30.4286	1.22083	1.46856
GRMZM2G152089	-1.29898	0.000426785	0.0134012	87.1402	99.9911	34.9737	40.825
GRMZM2G152105	-1.83567	2.32749e-05	0.00152045	216.003	189.129	70.3251	42.9443
GRMZM2G152290	-2.68039	1.76681e-05	0.00122759	6.23091	3.07989	0.83584	0.604543
GRMZM2G152447	-2.2641	2.16027e-06	0.00022222	55.4179	21.94	8.59042	7.72264
GRMZM2G152925	-1.15622	0.0021159	0.0409671	60.4907	61.3751	27.38	27.2128
GRMZM2G153184	-1.36179	0.00094744	0.023433	9496.51	9919.46	3435.56	4082.42
GRMZM2G153444	-1.74698	2.07825e-05	0.00140096	458.095	410.189	120.873	136.578
GRMZM2G153582	-1.51862	0.00018627	0.00717957	172.447	157.072	51.0496	63.3811
GRMZM2G153984	-1.27432	0.00122546	0.0280739	161.043	172.052	69.2738	67.8742
GRMZM2G154223	-2.02766	1.10901e-06	0.000126391	88.9244	140.713	28.7687	27.1436
GRMZM2G154508	-1.55881	9.14487e-05	0.00418695	319.292	314.14	109.914	104.635
GRMZM2G154667	-1.84596	6.07771e-06	0.000529011	105.858	85.036	23.8834	28.9119
GRMZM2G154789	-1.49914	0.000139109	0.00572096	113.439	73.1904	28.9672	36.7446
GRMZM2G155321	-1.19328	0.00150161	0.0321674	26.1784	22.4518	8.7269	11.1094
GRMZM2G156227	-2.06179	0.000162841	0.00643076	705.946	484.206	251.559	55.4704
GRMZM2G156472	-2.14428	0.000475509	0.0143893	76.7826	96.1373	6.5983	32.1104
GRMZM2G156904	-2.08417	0.000374072	0.0122435	12.7431	4.91877	2.68608	1.46876
GRMZM2G157113	-1.4121	0.00096053	0.0236277	24.1176	18.0049	10.3536	5.31659
GRMZM2G157153	-1.7383	0.00205889	0.0401179	8.16642	4.71078	1.3276	2.50349
GRMZM2G157350	-1.41085	0.00076042	0.0201273	395.651	511.193	143.481	196.678
GRMZM2G157517	-1.36274	0.00151353	0.0323789	55.0599	73.6459	33.573	16.4846
GRMZM2G157716	-1.36608	0.00104712	0.025116	200.747	235.744	101.796	67.2114
GRMZM2G158147	-1.42562	0.00192062	0.0384161	150.501	176.879	82.6703	38.8095
GRMZM2G158232	-3.18164	1.04267e-13	5.3282e-11	135.747	84.0501	12.5608	11.5277
GRMZM2G158384	-1.57757	0.000837472	0.0215293	9.87045	14.0506	4.65751	3.31194
GRMZM2G159105	-3.02203	1.90389e-09	4.67604e-07	13.0105	7.29041	1.6473	0.851406
GRMZM2G159119	-7.83132	3.6814e-12	1.35625e-09	9.59849	2.41967	0	0.0468971
GRMZM2G159481	-5.37401	2.93785e-07	4.03455e-05	9.39702	2.35766	0.268649	0
GRMZM2G159535	-1.56195	5.80255e-05	0.00297479	66.5421	64.1962	22.1382	21.8696
GRMZM2G159768	-3.15498	1.07495e-05	0.000816728	310.077	137.004	43.9777	6.62902
GRMZM2G160005	-1.87437	6.72826e-06	0.000566945	7.36248	5.0627	1.4143	1.82715
GRMZM2G160922	-6.57135	2.44847e-12	9.46034e-10	4.88773	2.77574	0	0.0786359
GRMZM2G161315	-1.60471	0.000103912	0.0046305	36.2908	29.6615	13.9313	7.69118
GRMZM2G161809	-1.82222	0.000349032	0.0116649	10.1203	10.6117	1.61756	4.16792
GRMZM2G162282	-1.84108	0.000133168	0.00554453	7.83952	8.58666	2.10001	2.44843
GRMZM2G162529	-1.30007	0.00171839	0.0355862	1669.19	1931.49	821.812	637.849
GRMZM2G163059	-1.41341	0.000294712	0.0102496	21.3753	17.1588	6.25727	7.95377
GRMZM2G163671	-1.2221	0.00224233	0.0424904	176.26	173.359	71.8382	86.7869
GRMZM2G163905	-1.8171	0.000447852	0.0138388	952.297	570.145	328.755	110.556
GRMZM2G164036	-1.40377	0.000904724	0.0226596	10.7592	8.4292	3.81352	3.42819
GRMZM2G164440	-3.27369	1.0181e-13	5.3282e-11	195.78	224.116	17.5527	25.722
GRMZM2G164454	-8.21008	5.20564e-07	6.54486e-05	3.33865	1.24871	0	0
GRMZM2G164470	-1.71047	5.76161e-06	0.000510999	17.4069	19.4477	5.05292	6.0882
GRMZM2G166548	-8.88126	2.86263e-10	7.81868e-08	3.96379	2.61988	0	0
GRMZM2G166976	-2.09529	4.20373e-07	5.48093e-05	10.2675	7.43595	1.736	2.37861
GRMZM2G167220	-1.83866	1.98681e-05	0.00136251	8.80502	7.30408	2.02899	2.4528
GRMZM2G168143	-1.38479	0.000856388	0.0218491	838.667	762.004	350.286	260.375
GRMZM2G168665	-2.55749	3.47393e-10	9.40721e-08	93.5484	89.4831	17.5323	13.4819
GRMZM2G168855	-2.66162	0.00224049	0.0424904	30.4695	31.6775	5.86629	10.6198
GRMZM2G168898	-5.32804	5.54032e-30	1.09709e-26	59.9039	67.4328	1.89128	1.19134
GRMZM2G168985	-2.42985	5.21919e-06	0.000472456	4.71924	3.74375	0.95357	0.617019
GRMZM2G169372	-2.03702	2.65006e-06	0.000269108	793.348	598.692	138.806	198.663
GRMZM2G169405	-1.64108	7.15013e-05	0.0034745	337.778	424.201	114.949	127.165
GRMZM2G170008	-1.5774	0.000196268	0.00749202	141.755	93.5801	47.6318	31.0798
GRMZM2G170120	-1.47444	0.00104631	0.025116	252.913	248.45	63.2022	122.855
GRMZM2G170400	-5.91148	7.60324e-16	5.60217e-13	97.6073	82.2955	2.69741	0.44839
GRMZM2G170452	-2.25548	1.41479e-08	2.78415e-06	34.1566	23.6412	6.21668	5.97969
GRMZM2G170577	-1.63441	0.000457123	0.0140418	58.7006	55.3129	33.749	13.0759
GRMZM2G170742	-2.96823	1.9796e-11	6.53331e-09	137.455	73.9916	13.1864	13.6336
GRMZM2G171229	-3.55481	0.000424313	0.0133633	1.8743	1.88425	0.200708	0.0827926
GRMZM2G171367	-1.63148	0.00147305	0.0317057	5.79108	4.37631	1.25345	2.05568
GRMZM2G171390	-2.64521	4.76737e-07	6.06605e-05	285.823	255.115	22.8479	62.6703
GRMZM2G171394	-1.56347	0.000247721	0.00900064	11.9419	16.369	4.50765	5.03808
GRMZM2G171430	-4.68098	0.000526811	0.0153975	8.48996	15.2258	0	0.180179
GRMZM2G171468	-4.79458	3.23302e-24	4.45355e-21	40.7751	26.3092	1.42484	1.02034
GRMZM2G171478	-4.68098	0.000527844	0.0154135	8.48996	15.2258	0	0.180179
GRMZM2G172491	-1.43122	0.000635757	0.017599	253.542	323.024	120.67	92.0659
GRMZM2G172723	-1.79606	1.22507e-05	0.000908988	624.014	660.225	177.014	189.401
GRMZM2G172904	-2.55912	0.000360544	0.0119364	4.52145	4.80743	0.583296	0.960219
GRMZM2G173882	-1.70938	0.000509814	0.0150509	17.8371	12.6373	2.72994	6.1183
GRMZM2G174107	-1.28869	0.00161521	0.0338905	2092.36	1830.2	838.285	759.652
GRMZM2G174396	-1.35722	0.000262785	0.00938649	19.1734	19.1099	7.13378	7.74449
GRMZM2G174984	-1.37937	0.000885854	0.0223104	9502.67	8079.04	3061.52	3660.05
GRMZM2G175423	-1.35262	0.0015367	0.0326503	148.312	131.507	68.8381	40.36
GRMZM2G175447	-2.06179	0.000162986	0.00643076	705.946	484.206	251.559	55.4704
GRMZM2G176506	-1.72674	6.5384e-06	0.000556871	19.8595	17.443	5.1533	6.13683
GRMZM2G176840	-1.58459	0.000129357	0.00543907	441.223	473.703	169.817	128.426
GRMZM2G177659	-1.89231	5.05885e-05	0.00269623	53.7433	76.0915	11.1418	23.9213
GRMZM2G177863	-2.95678	5.94103e-06	0.000519972	4.99086	4.32397	0.456822	0.268087
GRMZM2G177895	-1.52036	0.000187398	0.00721424	454.008	396.651	148.826	146.979
GRMZM2G178356	-2.7845	1.07134e-07	1.7318e-05	5.78169	4.73626	0.623401	0.922453
GRMZM2G178616	-1.4274	9.45585e-05	0.00430445	37.5701	33.5059	13.7279	12.561
GRMZM2G178663	-1.70501	6.26565e-05	0.00316106	17.2315	15.1095	3.2077	6.64635
GRMZM2G179133	-1.62777	2.44443e-05	0.00156775	26.9641	27.9968	7.22234	10.443
GRMZM2G179264	-5.4315	1.02132e-05	0.000783499	3.51673	3.04587	0.163722	0
GRMZM2G179349	-1.2458	0.00155883	0.0330137	421.954	394.195	182.605	161.673
GRMZM2G181081	-3.4117	1.85442e-12	7.25351e-10	12.9352	8.63997	0.632757	1.14057
GRMZM2G181546	-1.88236	2.1031e-05	0.0014117	805.666	570.595	223.359	139.223
GRMZM2G304947	-1.58564	0.000177968	0.00690928	261.65	249.505	68.3817	100.922
GRMZM2G305159	-1.13607	0.00242356	0.0447991	14.2681	11.6039	5.12779	6.45395
GRMZM2G306105	-1.23775	0.00283167	0.0495941	1680.12	1408.37	572.42	731.442
GRMZM2G306732	-1.44073	0.000500878	0.0149206	857.533	1054.07	378.761	324.464
GRMZM2G308944	-2.00767	1.55293e-06	0.000168498	1122.76	1356.94	301.695	313.056
GRMZM2G309193	-1.25499	0.00170697	0.0354171	72.8224	81.0647	28.8399	35.2672
GRMZM2G311401	-11.3422	8.05082e-27	1.21464e-23	2.94732	5.92125	0	0
GRMZM2G312712	-1.7619	1.61579e-05	0.0011504	44.6957	38.5033	8.78085	15.0994
GRMZM2G312732	-2.03933	0.00282348	0.0495878	7.62074	3.91596	1.44818	1.29059
GRMZM2G312736	-2.77498	3.15813e-05	0.00190276	8.12962	5.8387	0.985265	1.01278
GRMZM2G312877	-2.4738	0.00201171	0.0395881	2.93483	1.64808	0.291412	0.543058
GRMZM2G312910	-1.49178	0.000392105	0.0126508	1242.06	1148.02	360.578	518.404
GRMZM2G315230	-1.79823	0.0012337	0.0281609	8.24441	3.04038	1.87219	1.28603
GRMZM2G316030	-4.70692	3.31749e-09	7.50773e-07	3.39485	3.78604	0.176845	0.0978404
GRMZM2G316721	-4.15243	0.000347419	0.0116356	2.64473	1.91061	0.153829	0.125953
GRMZM2G319109	-1.47001	0.000356682	0.0118378	75.3421	76.7563	36.0866	20.5343
GRMZM2G320373	-3.55471	0.000579757	0.0165035	3.57172	2.12835	0.155826	0.382656
GRMZM2G320399	-1.92265	1.51734e-05	0.00108764	36.0783	45.6864	7.57544	13.9704
GRMZM2G320549	-1.77979	0.000430506	0.0134913	25.9679	23.2926	3.81995	8.79711
GRMZM2G321053	-1.24805	0.00077383	0.0203632	36.9587	41.4385	17.41	15.762
GRMZM2G322819	-5.59202	7.31283e-11	2.16923e-08	9.2079	2.53424	0.198119	0.0329159
GRMZM2G323024	-1.28321	0.00199932	0.0394615	2361.07	1999.14	989.229	792.218
GRMZM2G325650	-2.81324	7.57337e-11	2.22173e-08	155.97	124.484	17.0493	22.609
GRMZM2G326270	-5.87837	6.29429e-31	1.32948e-27	260.504	210.903	3.24713	4.69099
GRMZM2G327595	-2.90768	1.43297e-10	4.12734e-08	221.519	348.026	34.1347	41.3588
GRMZM2G328171	-4.06709	7.9867e-10	2.07412e-07	7.79482	11.3188	0.70332	0.414451
GRMZM2G329040	-1.66263	6.1548e-05	0.00312876	163.431	137.572	54.5695	44.8275
GRMZM2G329047	-1.22997	0.00242989	0.0448637	3667.52	3951.31	1635.4	1610.64
GRMZM2G332294	-2.73272	0.000979169	0.0240147	2.24035	1.38643	0.194448	0.322467
GRMZM2G332562	-2.62814	2.20016e-05	0.00145481	4.25176	4.13928	1.02443	0.340938
GRMZM2G337242	-1.91257	2.35532e-05	0.001534	193.604	109.502	46.2863	34.5315
GRMZM2G337706	-8.1533	1.11071e-43	5.02725e-40	108.022	109.831	0.221916	0.457016
GRMZM2G341366	-1.9597	4.98822e-06	0.000456768	32.8129	27.4961	5.11019	10.5333
GRMZM2G344163	-1.63441	0.00045738	0.0140418	58.7006	55.3129	33.749	13.0759
GRMZM2G344205	-1.82061	1.09878e-05	0.000830852	406.873	413.496	127.238	102.001
GRMZM2G344521	-1.27987	0.00126439	0.0286346	22.7915	13.5467	7.42363	7.61465
GRMZM2G344848	-1.45466	0.000579101	0.0164997	28.1243	30.0559	12.4769	8.84753
GRMZM2G345700	-3.74362	2.84262e-09	6.57392e-07	2394.46	603.908	130.752	92.0613
GRMZM2G347766	-1.65853	6.58428e-05	0.00327446	444.487	509.32	163.086	99.7077
GRMZM2G347836	-1.90712	5.49429e-07	6.85337e-05	43.9478	39.3248	9.7612	12.5784
GRMZM2G348125	-1.61072	0.000165211	0.00647962	1458.04	1385.27	368.95	550.399
GRMZM2G348452	-4.37364	1.61163e-15	1.1347e-12	115.061	71.7352	1.89569	6.28229
GRMZM2G348863	-4.83351	1.01771e-06	0.00011811	28.5554	29.5534	0	2.00761
GRMZM2G350312	-3.98426	1.55786e-17	1.4517e-14	60.5687	97.8004	4.31073	5.4452
GRMZM2G351330	-2.28279	0.000833096	0.0214886	9.24379	7.70269	0.66214	2.81168
GRMZM2G351977	-1.84333	1.15953e-05	0.000870552	24473.4	21287.2	6889.3	5664.28
GRMZM2G353024	-2.02495	0.00149971	0.0321519	75.7192	76.9916	5.54483	30.7816
GRMZM2G353026	-2.02495	0.00149988	0.0321519	75.7192	76.9916	5.54483	30.7816
GRMZM2G363008	-2.70475	0.000846465	0.0216979	6.95328	4.64966	1.49101	0.306483
GRMZM2G364366	-1.23358	0.0014524	0.0313678	27.4417	25.6105	11.3538	11.063
GRMZM2G367638	-1.388	0.00112808	0.0264551	14.8061	16.3352	5.02117	6.82531
GRMZM2G368861	-3.30578	2.62047e-05	0.00164731	5.45189	48.8732	3.51581	1.64883
GRMZM2G368890	-12.2618	1.7663e-15	1.19067e-12	12.2183	141.711	0	0
GRMZM2G371793	-2.19194	0.000728212	0.01947	15.7958	8.23523	3.04712	2.17186
GRMZM2G372440	-10.8258	1.46363e-38	5.15245e-35	51.8254	113.768	0.0980125	0
GRMZM2G372477	-1.4313	0.000313497	0.0107962	7.58986	7.79252	3.80776	2.2662
GRMZM2G372633	-3.24695	2.0589e-06	0.000213876	10.8693	10.7996	1.14009	1.08354
GRMZM2G374302	-3.9321	3.14683e-11	1.01736e-08	466.012	352.211	40.9309	12.4661
GRMZM2G375733	-3.39024	7.33947e-06	0.000603991	25.8356	31.9635	3.80706	1.95913
GRMZM2G377115	-1.36006	0.000681511	0.0185183	82.3214	74.4646	28.5441	32.1899
GRMZM2G377168	-1.65327	9.19146e-05	0.00420221	3189.39	4429.29	1249.8	1166.71
GRMZM2G377855	-1.36025	0.000835478	0.0215207	4255.79	4485.57	1713.01	1683.38
GRMZM2G379780	-3.54668	8.21289e-09	1.7119e-06	13.683	5.14807	0.448621	1.15148
GRMZM2G380286	-1.18988	0.00237294	0.0443027	8.65669	7.63388	3.82486	3.27404
GRMZM2G380414	-1.43387	0.000434124	0.0135682	5336.4	5082.07	1955.06	1893.31
GRMZM2G380457	-1.44584	0.000395106	0.0127346	1237.27	1424.85	494.833	480.262
GRMZM2G384884	-7.36661	5.78874e-10	1.52837e-07	20.5395	1.65038	0.126511	0
GRMZM2G386674	-1.88416	0.00198205	0.0392238	3.96066	5.18567	1.29603	1.2062
GRMZM2G388045	-3.95688	7.06354e-06	0.000588932	1.20748	9.09711	0.277241	0.383393
GRMZM2G389567	-1.45315	0.00101342	0.0245475	50.9714	28.3454	14.5981	14.2095
GRMZM2G392101	-2.08407	8.38508e-05	0.00391836	17.8752	13.3753	5.29044	2.06967
GRMZM2G392863	-5.34909	5.15886e-05	0.00273325	2.33605	5.29111	0.204342	0
GRMZM2G393673	-1.61089	0.000218502	0.00810633	135.207	79.5302	40.0076	29.7977
GRMZM2G394212	-1.26034	0.00168326	0.0350299	10.5018	7.7077	3.98942	3.527
GRMZM2G395778	-2.70283	1.616e-08	3.12194e-06	18.6031	9.15893	1.69105	2.57761
GRMZM2G396477	-1.36178	0.00125371	0.0284945	43.3044	26.784	15.5031	10.5392
GRMZM2G399112	-3.69114	0.00187917	0.0377538	2.09496	6.81381	0.294538	0.473071
GRMZM2G399136	-2.58695	1.52046e-10	4.33987e-08	134.846	124.378	20.0936	22.8816
GRMZM2G400167	-1.4801	0.000222834	0.00822925	58.7025	40.387	14.1808	20.6009
GRMZM2G400281	-2.31927	7.12288e-05	0.00346658	10.7803	11.3363	2.90085	1.51617
GRMZM2G400602	-8.19969	1.19562e-42	4.73508e-39	24.0718	31.8051	0.0957817	0.0660117
GRMZM2G401026	-5.31122	6.89308e-24	8.39975e-21	151.845	221.881	6.16802	3.22266
GRMZM2G402631	-5.38827	3.5079e-27	5.55704e-24	135.934	89.5968	2.31624	3.00801
GRMZM2G402936	-1.50483	0.000342119	0.0115435	15011.6	15528.3	4572.78	6134.78
GRMZM2G404367	-1.86525	0.000139186	0.00572096	48.6012	19.3394	10.7674	10.7534
GRMZM2G404375	-1.86525	0.000139219	0.00572096	48.6012	19.3394	10.7674	10.7534
GRMZM2G405178	-1.64993	0.000278434	0.00978007	12.1968	8.24949	4.20744	2.53716
GRMZM2G405519	-1.2437	0.0022189	0.0422231	63.6095	71.059	23.4597	33.0713
GRMZM2G406643	-6.96078	0.000585302	0.0166017	0.752809	3.25655	0	0
GRMZM2G410710	-3.9359	1.01657e-07	1.65169e-05	5.26698	5.45439	0.527735	0.360415
GRMZM2G410766	-1.61072	0.000165247	0.00647962	1458.04	1385.27	368.95	550.399
GRMZM2G410991	-1.42164	0.000471203	0.0142999	57.3023	62.5309	26.0288	15.9289
GRMZM2G412604	-2.13343	1.38492e-06	0.000153421	25.7592	13.0266	3.68138	5.08674
GRMZM2G413315	-9.91595	8.51848e-16	6.13388e-13	57.1785	33.2899	0	0
GRMZM2G413647	-1.49846	5.70347e-05	0.00294574	26.9735	33.1468	11.1106	10.1073
GRMZM2G414192	-2.18194	0.000291684	0.0101554	6.36684	6.12179	1.12682	1.62633
GRMZM2G414317	-2.33818	1.46469e-06	0.00016089	16.9252	18.4734	3.00839	3.95985
GRMZM2G414844	-3.15346	0.00115505	0.0269119	4.70366	4.82422	1.06599	0
GRMZM2G419806	-1.51393	0.00133692	0.0297991	585.206	477.419	255.031	115.462
GRMZM2G419938	-3.1395	2.26547e-09	5.47915e-07	22.2415	19.1328	2.79507	1.83449
GRMZM2G420684	-2.34337	7.6386e-09	1.61343e-06	61.8363	72.1265	10.2598	15.9705
GRMZM2G420926	-1.47911	0.000543102	0.0157574	55.3608	60.852	15.4742	26.3205
GRMZM2G421491	-2.55087	9.00577e-08	1.50174e-05	156.223	304.25	44.9649	33.2236
GRMZM2G423129	-1.49981	9.579e-05	0.00434802	49.7117	54.7627	18.1204	18.6524
GRMZM2G427468	-1.53845	0.00024858	0.00901056	34.3498	31.3578	15.1333	7.45113
GRMZM2G429955	-3.55299	2.73248e-14	1.57406e-11	6606.73	5852.82	652.637	407.318
GRMZM2G430807	-1.41242	0.000601082	0.0169879	1196.87	1115.49	569.988	453.259
GRMZM2G431039	-5.22197	2.87332e-12	1.071e-09	11.6248	5.4422	0.0426845	0.426068
GRMZM2G436199	-1.6068	3.85386e-05	0.00218262	230.547	231.698	70.3466	70.6863
GRMZM2G436710	-2.85347	6.25065e-08	1.05903e-05	275.334	238.275	52.2389	18.5602
GRMZM2G437100	-3.06949	0.000549615	0.015868	2.5071	3.11334	0.24961	0.410433
GRMZM2G439589	-1.39432	0.00095362	0.0235313	11.7273	10.4734	5.99599	3.06218
GRMZM2G440968	-2.09784	1.89414e-07	2.77833e-05	81.5819	84.9368	17.4851	21.1969
GRMZM2G441888	-2.15683	6.16051e-06	0.000534015	694.731	529.109	186.552	87.4929
GRMZM2G442000	-2.81413	5.61151e-05	0.00290981	3.22345	4.56164	0.618209	0.447739
GRMZM2G442277	-1.23801	0.0020432	0.0399843	25.4347	21.6526	7.97469	11.8557
GRMZM2G447218	-2.87063	0.000544842	0.0157934	7.12029	3.74419	0.261253	1.18037
GRMZM2G448151	-2.23996	1.68598e-06	0.000181074	155.571	104.368	18.3614	36.2627
GRMZM2G449165	-1.44838	8.1981e-05	0.00385944	14.4673	13.2856	4.8587	5.2459
GRMZM2G449257	-1.82237	0.00104505	0.025116	8.01839	13.9916	1.9734	4.18498
GRMZM2G450488	-1.37017	0.00227124	0.0429611	12.9213	8.45784	5.08133	3.02979
GRMZM2G452960	-1.46295	0.000215414	0.00801051	8.77518	7.58617	4.6487	3.81521
GRMZM2G453805	-1.99792	0.000250594	0.00905506	6.00671	8.60828	1.89116	1.76063
GRMZM2G454511	-2.42985	5.19021e-06	0.000471179	4.71924	3.74375	0.95357	0.617019
GRMZM2G456086	-1.32503	0.00114607	0.0267781	281.361	317.742	126.655	111.366
GRMZM2G459391	-1.36677	0.00152544	0.0325894	311.464	302.398	85.0319	151.163
GRMZM2G462613	-1.50104	0.000258246	0.00925568	65.4669	54.5488	18.2609	23.8711
GRMZM2G463462	-1.53098	0.000979295	0.0240147	13.2525	8.40103	5.18983	2.30519
GRMZM2G463471	-3.13487	0.000826682	0.0213636	2.26394	3.57183	0.287151	0.353182
GRMZM2G463913	-1.37489	0.00144847	0.0313332	983.893	965.48	472.411	279.66
GRMZM2G464328	-2.22892	1.50831e-07	2.3198e-05	836.247	1000.6	217.98	172.857
GRMZM2G466044	-2.46805	5.57544e-07	6.92732e-05	13.5399	8.68354	1.89525	2.13191
GRMZM2G467977	-12.7137	1.1779e-32	2.87071e-29	60.7326	175.124	0	0
GRMZM2G468111	-4.26552	1.82778e-07	2.71876e-05	11.4973	91.0393	3.65794	1.61572
GRMZM2G468140	-2.91323	0.00110162	0.0259392	2.39427	1.22785	0.401372	0.0951911
GRMZM2G469277	-1.79645	4.45431e-05	0.00243741	18.4186	9.0061	4.16395	3.68821
GRMZM2G469380	-2.16149	2.39378e-07	3.37076e-05	1201.65	1131.1	278.708	240.408
GRMZM2G470442	-4.08996	3.89676e-07	5.17437e-05	2.14972	2.52985	0.119317	0.198054
GRMZM2G471362	-3.88146	0.00250932	0.0455874	4.50929	0.408217	0.323914	0
GRMZM2G472643	-1.4558	0.000349934	0.0116828	126.727	92.0401	41.1391	38.219
GRMZM2G472827	-1.82233	0.000127246	0.00538565	5.62471	3.57706	1.41944	1.01142
GRMZM2G472852	-1.366	0.00100858	0.0244677	8149.93	7545.2	3510.46	2584.58
GRMZM2G473976	-1.7726	0.00274669	0.0485892	2.97327	3.62177	0.754755	1.17118
GRMZM2G474459	-2.06826	2.71021e-06	0.000274337	126.568	80.9698	19.3149	27.118
GRMZM2G474462	-1.76294	0.000396317	0.0127348	78.9333	79.8581	11.4992	34.8942
GRMZM2G474531	-1.49003	0.000928716	0.02306	71.3142	41.4031	25.4493	14.7244
GRMZM2G475380	-1.58459	0.00012944	0.00543907	441.223	473.703	169.817	128.426
GRMZM2G478160	-3.91347	3.71201e-11	1.18795e-08	15.5219	17.0598	1.09615	1.0121
GRMZM2G483598	-3.9278	1.2734e-08	2.53743e-06	401.555	181.547	31.4592	6.83016
GRMZM2G502560	-3.64516	4.62847e-07	5.93699e-05	5.46989	6.61569	0.423153	0.52325
GRMZM2G531804	-1.62622	0.000459099	0.0140673	8.21432	7.50999	2.35359	3.10183
GRMZM2G536644	-1.29689	0.00231325	0.0436514	64.9231	54.086	30.9637	17.2935
GRMZM2G552418	-3.23672	0.000120561	0.00518281	13.6527	8.6892	1.39267	1.15823
GRMZM2G557158	-3.08288	4.73141e-06	0.000440548	47.3646	21.8918	4.91678	3.1699
GRMZM2G567619	-2.05852	0.000105102	0.00466638	3.07325	1.59015	0.660425	0.454921
GRMZM2G568636	-2.51588	4.15512e-08	7.43767e-06	156.03	206.464	23.2589	39.7205
GRMZM2G700046	-2.63318	6.0272e-06	0.00052606	105.025	40.4478	16.2124	6.03269
GRMZM2G700192	-1.85491	0.000222854	0.00822925	44.0386	20.7874	12.5823	5.23614
GRMZM2G701746	-3.37411	1.59163e-13	8.00441e-11	23.6727	14.1168	2.04216	1.61377
GRMZM2G702129	-2.42261	0.00137311	0.0303588	6.33381	1.94365	2.23264	0.390691
GRMZM2G703565	-1.66263	6.16212e-05	0.00312876	163.431	137.572	54.5695	44.8275
GRMZM2G704349	-2.14803	0.00221245	0.0421511	1.42508	1.72304	0.402024	0.552975
GRMZM5G800723	-1.73405	7.82185e-06	0.000627651	49.033	35.9138	17.2144	11.3115
GRMZM5G802842	-3.23267	7.08284e-06	0.000588991	8.92535	8.62269	0.248271	1.57426
GRMZM5G803490	-1.31706	0.00160657	0.0337539	46.915	42.3369	22.9632	12.7465
GRMZM5G803981	-2.60664	0.000267392	0.00951886	23.0476	25.4269	0.778569	7.11694
GRMZM5G804323	-1.37348	0.000755456	0.0200294	7431.85	7513.52	2913.02	2833.43
GRMZM5G805389	-5.47357	1.26417e-06	0.000141529	30.0207	5.20351	0.330311	0.52806
GRMZM5G811176	-3.89341	2.71492e-13	1.21185e-10	9.65341	7.75474	0.490145	0.969034
GRMZM5G811268	-1.60346	0.000911318	0.0227474	24.5855	12.8749	7.95264	4.3142
GRMZM5G812660	-1.5799	2.42627e-05	0.00155994	50.7527	55.6706	22.0498	27.1209
GRMZM5G813217	-1.4796	0.000351709	0.0117297	111.191	128.067	49.1812	36.1792
GRMZM5G814089	-1.37829	0.00101098	0.0245071	1667.53	1881.98	819.092	555.826
GRMZM5G817046	-1.724	0.00138877	0.0305559	19.4827	20.3964	6.70796	5.42043
GRMZM5G817246	-1.7874	0.000435209	0.013585	10.1902	8.28152	2.59361	2.76698
GRMZM5G818058	-2.46616	2.0071e-08	3.78518e-06	2983.65	2391.95	575.761	396.083
GRMZM5G819212	-1.16086	0.00280223	0.0492419	31.5715	23.9757	14.4666	10.5816
GRMZM5G822098	-1.48813	0.000118003	0.0050936	53.5893	47.7318	14.074	20.888
GRMZM5G823673	-1.44694	0.000115009	0.00499842	77.2598	74.8889	24.4897	34.4234
GRMZM5G823826	-1.26904	0.00262424	0.0470803	261.925	381.345	154.538	112.477
GRMZM5G824689	-7.70232	2.89541e-05	0.0017802	17.4797	68.4558	0	0
GRMZM5G825755	-1.44694	0.000115305	0.00500439	77.2598	74.8889	24.4897	34.4234
GRMZM5G825759	-1.63869	6.49367e-05	0.00324509	4706.63	4927.82	1580.1	1503.07
GRMZM5G826666	-1.64265	0.000253434	0.00912449	68.7155	27.8126	14.6382	10.0228
GRMZM5G826838	-1.58873	0.000385456	0.0124744	32.7123	21.1479	12.1287	5.72354
GRMZM5G828131	-2.61466	0.000754897	0.0200294	14.0965	3.50298	3.11266	0.553969
GRMZM5G828229	-2.01631	5.10102e-06	0.000465751	94.9481	50.8851	17.3969	18.8323
GRMZM5G828248	-4.49021	0.0012326	0.028156	3.58271	2.49297	0.246902	8.37779e-27
GRMZM5G828630	-3.73023	1.97754e-13	9.49311e-11	1488.27	718.804	73.8392	91.8363
GRMZM5G832229	-1.81695	1.07991e-05	0.000818536	4768.32	4849.28	1307.74	1419.52
GRMZM5G832939	-1.406	0.00054194	0.0157381	89.9084	81.4109	25.8272	38.409
GRMZM5G833124	-1.956	3.25436e-06	0.00032021	170.634	134.575	34.1121	44.0965
GRMZM5G834952	-1.81869	0.000288037	0.010047	1449.15	1823.29	681.653	256.015
GRMZM5G836174	-3.15204	1.53741e-09	3.89679e-07	141.918	71.8946	6.91772	17.9231
GRMZM5G836910	-1.75661	7.44293e-05	0.00360022	1053.14	648.439	286.502	214.617
GRMZM5G838907	-4.73204	8.8304e-15	5.70966e-12	18.3131	11.2272	0.688509	0.355736
GRMZM5G839640	-3.1143	2.47019e-13	1.13425e-10	345.891	419.129	49.8859	38.8619
GRMZM5G840582	-2.41365	1.2315e-06	0.000138853	220.634	187.953	54.0575	22.2912
GRMZM5G841684	-1.85698	0.000469162	0.0142551	10.3063	6.02808	1.10699	2.69191
GRMZM5G843302	-1.44931	0.00167505	0.0348941	27.1862	22.9094	5.16148	13.0227
GRMZM5G844094	-3.99447	2.87475e-06	0.000287321	12.897	16.8938	0.828724	0.983322
GRMZM5G845611	-2.62869	2.72591e-09	6.35037e-07	9318.68	7919.15	1632	1143.13
GRMZM5G851051	-1.34643	0.000998122	0.0242697	1238.35	1368.31	560.226	463.621
GRMZM5G851103	-2.22004	6.94844e-07	8.33891e-05	7.59692	6.45723	1.71136	2.24554
GRMZM5G851815	-1.34009	0.000422875	0.0133364	29.6546	27.4828	10.5839	12.0512
GRMZM5G852325	-1.23358	0.00144999	0.031337	27.4417	25.6105	11.3538	11.063
GRMZM5G852968	-1.75366	0.000233631	0.0085772	1434.25	1211.06	548.331	243.71
GRMZM5G854284	-1.87982	0.000160177	0.00636379	34.6981	18.051	16.4484	4.5863
GRMZM5G854533	-1.65853	6.59378e-05	0.00327446	444.487	509.32	163.086	99.7077
GRMZM5G854880	-3.48084	1.41797e-07	2.21222e-05	2.52176	2.24943	0.296417	0.123513
GRMZM5G855337	-2.80354	0.00107231	0.0255636	3.62944	2.2043	0.606955	0.12609
GRMZM5G855347	-1.26172	0.00195481	0.0388791	76.3534	63.0447	26.4637	32.4584
GRMZM5G856297	-1.87871	5.17546e-05	0.00273747	65.8248	46.7741	21.087	9.42317
GRMZM5G857848	-7.30097	1.76152e-13	8.58621e-11	8.56047	7.31732	0	0.0893132
GRMZM5G860607	-8.00107	2.62842e-07	3.64858e-05	33.8974	28.6371	0	0
GRMZM5G862663	-1.35294	0.00220098	0.0419829	1364.88	1433.85	705.252	387.775
GRMZM5G862857	-2.14746	8.87356e-06	0.000699356	312.523	323.127	42.1453	96.5487
GRMZM5G863099	-6.53481	0.000906896	0.022696	3.70971	1.97912	0	0
GRMZM5G863645	-3.74486	1.73178e-07	2.58811e-05	3.92629	3.08168	0.0573215	0.453881
GRMZM5G868972	-1.99291	0.00253185	0.0458643	69.4665	3.69613	9.30688	12.2484
GRMZM5G870077	-2.09668	7.76482e-05	0.0037106	71.3323	42.7115	19.8899	6.66926
GRMZM5G873765	-2.51681	0.000881191	0.0222106	63.334	25.4877	14.2054	1.74845
GRMZM5G874139	-3.99332	1.3024e-07	2.06319e-05	6.55817	7.81396	0.522507	0.429225
GRMZM5G874578	-1.95425	2.18617e-06	0.000224157	183.88	161.947	48.0961	41.9874
GRMZM5G874734	-3.75027	6.81292e-06	0.000571041	9.18638	4.38243	0.316271	0.609404
GRMZM5G875735	-1.86177	0.00152646	0.0325894	21.3476	32.3602	2.60373	12.1895
GRMZM5G878073	-1.74024	2.4515e-05	0.00156911	24.5237	22.3639	5.39988	8.57411
GRMZM5G880102	-1.71029	4.74868e-05	0.00257624	105.857	70.9754	35.2263	24.2891
GRMZM5G892308	-10.2351	8.73622e-19	8.64968e-16	204.42	133.68	0	0
GRMZM5G892522	-2.01554	0.00113766	0.0266602	5.39521	11.6413	1.50163	2.71248
GRMZM5G895400	-1.60352	3.08288e-05	0.00187041	87.1844	62.2661	26.6392	22.3099
GRMZM5G898077	-3.36697	0.000206319	0.00778192	4.53047	2.52008	0.505224	0.207641
GRMZM5G899308	-2.22233	7.08515e-09	1.51675e-06	20.1223	20.7721	3.9299	4.80445
GRMZM6G198866	-3.73318	3.14025e-17	2.68899e-14	248.256	163.985	16.9707	13.1717
GRMZM6G508461	-1.91841	3.60538e-06	0.000351475	497.524	348.028	111.664	112.195
GRMZM6G654251	-12.2379	9.06689e-54	2.87266e-49	235.129	329.564	0	0.105366
GRMZM6G741210	-1.35192	0.00190595	0.0381708	1779.94	2291.24	988.693	607.751
GRMZM6G910544	-1.35981	0.000434243	0.0135682	265.701	246.452	111.48	88.5466
H3C2	-2.28514	0.000620024	0.0173229	10.7021	6.62781	2.28649	1.24834
HB	-5.30113	1.87811e-07	2.77833e-05	5.24154	6.13738	0.183775	0.14984
NDHJ	-2.38262	0.000114601	0.00498751	6.91997	6.15767	1.15206	1.29527
NDHK	-1.56798	0.000153468	0.00616266	197.035	171.912	55.8291	74.2551
PDRP1	-1.39221	0.000871321	0.0220496	1488.05	1097.6	526.163	454.299
PETA	-1.48675	0.000145115	0.00592485	10.7854	9.43488	3.25368	4.06856
PIP1-5	-1.52188	0.00101939	0.0246545	78.507	87.6153	17.2653	40.2132
PIP1-6	-2.23143	0.000622955	0.0173589	2.87157	3.93223	0.665086	0.771889
PIP2-2	-2.01668	5.98394e-07	7.32004e-05	87.5718	106.856	22.3336	25.3721
PIP2-3	-1.56903	0.002233	0.0424404	24.3264	34.2226	4.59189	14.984
PRO1	-5.84347	1.43356e-08	2.80367e-06	4.04742	31.6361	0.403165	0.220675
PSBE	-1.58677	4.92268e-05	0.00265699	12.8282	11.4609	4.49618	3.55392
RPL22	-2.33528	1.88968e-07	2.77833e-05	154.202	98.9706	19.2961	30.5521
RPL29	-1.46901	0.000474344	0.0143787	674.837	719.08	298.852	203.982
RPS8	-2.10976	2.63714e-07	3.64858e-05	1027.83	745.405	197.664	213.522
SAMDC	-1.7732	2.80379e-05	0.00173501	862.771	1074.06	245.083	315.48
TIP2-1	-1.34065	0.000719239	0.019328	144.593	163.276	63.886	57.2971
TPT	-1.37405	0.00234891	0.0440618	4622.45	3511.88	2023.04	1103.25
YCF72-1	-1.40917	0.00206057	0.0401261	8.11067	5.62298	3.10672	2.38331
YS1	-6.72312	9.15247e-28	1.5262e-24	284.783	706.04	4.52356	4.79263
ZRP4	-2.03283	1.91415e-05	0.00131553	21.3145	17.9243	6.70744	2.8402
