# Supplementary material for: A RNA-Seq Analysis of the Response of Photosynthetic System to Low Nitrogen Supply in Maize Leaf
Source: Int J Mol Sci. 2017 Dec 5;18(12):2624. doi: 10.3390/ijms18122624 (PMC5751227; doi:10.3390/ijms18122624)
Supplement: Supplementary file 1 [file ijms-18-02624-s001.zip › Supplemental files/Supplemental Table 2.xlsx]

## Sheet: up-regulated DEGs
Annotated number in query list: 451
Annotated number in background/reference: 25288
Significant GO terms: 65
GO term	Ontology	Description	Number in input list	Number in BG/Ref	p-value	FDR
GO:0044264	P	cellular polysaccharide metabolic process	20	155	3.9e-11	3.3e-08
GO:0033692	P	cellular polysaccharide biosynthetic process	17	122	4e-10	1.7e-07
GO:0000271	P	polysaccharide biosynthetic process	17	126	6.2e-10	1.8e-07
GO:0034637	P	cellular carbohydrate biosynthetic process	19	168	9.1e-10	1.9e-07
GO:0016051	P	carbohydrate biosynthetic process	19	175	1.7e-09	2.1e-07
GO:0044262	P	cellular carbohydrate metabolic process	32	493	1.2e-09	2.1e-07
GO:0005976	P	polysaccharide metabolic process	21	218	1.7e-09	2.1e-07
GO:0006629	P	lipid metabolic process	36	674	1.5e-08	1.6e-06
GO:0030243	P	cellulose metabolic process	10	45	3.6e-08	3e-06
GO:0030244	P	cellulose biosynthetic process	10	45	3.6e-08	3e-06
GO:0006468	P	protein amino acid phosphorylation	57	1528	2.1e-07	1.6e-05
GO:0006073	P	cellular glucan metabolic process	13	121	7.2e-07	4.7e-05
GO:0044042	P	glucan metabolic process	13	121	7.2e-07	4.7e-05
GO:0045226	P	extracellular polysaccharide biosynthetic process	7	30	3.2e-06	0.00017
GO:0046379	P	extracellular polysaccharide metabolic process	7	30	3.2e-06	0.00017
GO:0008610	P	lipid biosynthetic process	19	294	3.2e-06	0.00017
GO:0034641	P	cellular nitrogen compound metabolic process	21	373	7.4e-06	0.00037
GO:0006694	P	steroid biosynthetic process	9	68	8.1e-06	0.00038
GO:0009250	P	glucan biosynthetic process	10	88	8.7e-06	0.00039
GO:0016310	P	phosphorylation	59	1821	9.7e-06	0.00041
GO:0043687	P	post-translational protein modification	58	1832	2.2e-05	0.00091
GO:0006464	P	protein modification process	62	2013	2.5e-05	0.00094
GO:0005975	P	carbohydrate metabolic process	40	1097	2.5e-05	0.00094
GO:0008202	P	steroid metabolic process	9	81	2.9e-05	0.001
GO:0043412	P	macromolecule modification	62	2069	5.5e-05	0.0019
GO:0006796	P	phosphate metabolic process	59	1969	8.5e-05	0.0027
GO:0006793	P	phosphorus metabolic process	59	1969	8.5e-05	0.0027
GO:0003824	F	catalytic activity	312	11249	8.3e-26	6.5e-23
GO:0016740	F	transferase activity	145	3613	1.7e-21	6.6e-19
GO:0016757	F	transferase activity, transferring glycosyl groups	48	523	2.4e-19	6.2e-17
GO:0016758	F	transferase activity, transferring hexosyl groups	38	396	4.2e-16	8.2e-14
GO:0008194	F	UDP-glycosyltransferase activity	16	98	1.6e-10	2.5e-08
GO:0016491	F	oxidoreductase activity	79	2115	5.8e-10	7.5e-08
GO:0004713	F	protein tyrosine kinase activity	53	1313	5.4e-08	5.9e-06
GO:0016773	F	phosphotransferase activity, alcohol group as acceptor	66	1824	6.1e-08	5.9e-06
GO:0016760	F	cellulose synthase (UDP-forming) activity	9	38	1.1e-07	9.4e-06
GO:0016759	F	cellulose synthase activity	9	41	1.9e-07	1.5e-05
GO:0016301	F	kinase activity	66	1909	3e-07	2e-05
GO:0004674	F	protein serine/threonine kinase activity	54	1430	3.1e-07	2e-05
GO:0004672	F	protein kinase activity	57	1552	3.4e-07	2.1e-05
GO:0035251	F	UDP-glucosyltransferase activity	10	60	3.8e-07	2.1e-05
GO:0046527	F	glucosyltransferase activity	10	70	1.4e-06	7.1e-05
GO:0005506	F	iron ion binding	37	858	1.5e-06	7.1e-05
GO:0008831	F	dTDP-4-dehydrorhamnose reductase activity	7	29	2.6e-06	0.00012
GO:0003854	F	3-beta-hydroxy-delta5-steroid dehydrogenase activity	9	63	4.6e-06	0.00019
GO:0033764	F	steroid dehydrogenase activity, acting on the CH-OH group of donors, NAD or NADP as acceptor	9	63	4.6e-06	0.00019
GO:0016229	F	steroid dehydrogenase activity	9	64	5.2e-06	0.0002
GO:0016772	F	transferase activity, transferring phosphorus-containing groups	70	2285	8.4e-06	0.00031
GO:0048037	F	cofactor binding	28	634	1.9e-05	0.00067
GO:0009055	F	electron carrier activity	39	1046	2e-05	0.00068
GO:0015018	F	galactosylgalactosylxylosylprotein 3-beta-glucuronosyltransferase activity	5	16	2.6e-05	0.00081
GO:0015020	F	glucuronosyltransferase activity	5	16	2.6e-05	0.00081
GO:0020037	F	heme binding	27	664	0.0001	0.003
GO:0046906	F	tetrapyrrole binding	27	665	0.0001	0.003
GO:0022857	F	transmembrane transporter activity	41	1216	0.00011	0.003
GO:0030554	F	adenyl nucleotide binding	89	3384	0.00013	0.0031
GO:0005524	F	ATP binding	85	3193	0.00013	0.0031
GO:0001883	F	purine nucleoside binding	89	3384	0.00013	0.0031
GO:0001882	F	nucleoside binding	89	3385	0.00013	0.0031
GO:0032559	F	adenyl ribonucleotide binding	85	3197	0.00013	0.0031
GO:0004497	F	monooxygenase activity	20	429	0.00015	0.0034
GO:0050662	F	coenzyme binding	21	473	0.00019	0.0043
GO:0005215	F	transporter activity	51	1726	0.00036	0.0079
GO:0016857	F	racemase and epimerase activity, acting on carbohydrates and derivatives	5	31	0.00039	0.0082
GO:0016020	C	membrane	99	3707	2.6e-05	0.0025

## Sheet: down-regulated DEGs
Annotated number in query list: 473
Annotated number in background/reference: 25288
Significant GO terms: 13
GO term	Ontology	Description	Number in input list	Number in BG/Ref	p-value	FDR
GO:0015979	P	photosynthesis	31	134	2e-22	1.4e-19
GO:0009765	P	photosynthesis, light harvesting	13	30	5.1e-13	1.8e-10
GO:0019684	P	photosynthesis, light reaction	14	59	5.6e-11	1.3e-08
GO:0034641	P	cellular nitrogen compound metabolic process	24	373	4.1e-07	7.1e-05
GO:0008152	P	metabolic process	276	12161	5.9e-06	0.00082
GO:0006091	P	generation of precursor metabolites and energy	26	546	2.5e-05	0.0029
GO:0009521	C	photosystem	15	59	4.9e-12	6.4e-10
GO:0034357	C	photosynthetic membrane	16	81	2.6e-11	1.7e-09
GO:0009579	C	thylakoid	16	89	9.1e-11	3.9e-09
GO:0009522	C	photosystem I	7	21	5.7e-07	1.9e-05
GO:0009523	C	photosystem II	8	37	1.4e-06	3.8e-05
GO:0044436	C	thylakoid part	7	49	7.2e-05	0.0013
GO:0009654	C	oxygen evolving complex	5	19	6.5e-05	0.0013
