# Supplementary material for: A RNA-Seq Analysis of the Response of Photosynthetic System to Low Nitrogen Supply in Maize Leaf
Source: Int J Mol Sci. 2017 Dec 5;18(12):2624. doi: 10.3390/ijms18122624 (PMC5751227; doi:10.3390/ijms18122624)
Supplement: Supplementary file 1 [file ijms-18-02624-s001.zip › Supplemental files/Supplemental Table 3.xlsx]

## Sheet: Sheet1
BinCode	BinName	ID	Type	Description	logFC(LN1-2/HN1-2)
13.2.6.3	amino acid metabolism.degradation.aromatic aa.tryptophan	grmzm2g042818	Transcript	(grmzm2g042818_t01): moderately similar to ( 472) AT1G06550 | Symbols: | enoyl-CoA hydratase/isomerase family protein | chr1:2003834-2006564 REVERSEhighly similar to ( 620) loc_os01g54860 12001.m11647 protein 3-hydroxyisobutyryl-CoA hydrolase/ catalytic, putative, expressed seq=cds; coord=3:198588979..198593726:-1; parent_gene=GRMZM2G042818	1.245
13.2.6.2	amino acid metabolism.degradation.aromatic aa.tyrosine	grmzm2g412604	Transcript	(grmzm2g412604_t01): moderately similar to ( 461) AT5G36160 | Symbols: | aminotransferase-related | chr5:14233261-14235129 REVERSEvery weakly similar to (90.5) 1A12_CUCMA 1-aminocyclopropane-1-carboxylate synthase CMA101 (EC 4.4.1.14) (ACC synthase) (S-adenosyl-L-methionine methylthioadenosine-lyase) - Cucurbita maxima (Pumpkin) (Winter squash)highly similar to ( 716) loc_os02g20360 12002.m33659 …	-2.133
13.2.3.5	amino acid metabolism.degradation.aspartate family.lysine	grmzm2g181362	Transcript	(grmzm2g181362_t05): highly similar to ( 852) AT4G33150 | Symbols: | lysine-ketoglutarate reductase/saccharopine dehydrogenase bifunctional enzyme | chr4:15985479-15988055 REVERSEnearly identical (1079) loc_os02g54254 12002.m34034 protein alpha-aminoadipic semialdehyde synthase, putative, expressed seq=cds; coord=4:175740262..175751055:-1; parent_gene=GRMZM2G181362(grmzm2g181362_t04): moderately …	1.685
13.2.3.4.1	amino acid metabolism.degradation.aspartate family.methionine.methionine gamma-lyase	grmzm2g450498	Transcript	(grmzm2g450498_t01): moderately similar to ( 493) AT1G64660 | Symbols: ATMGL | ATMGL (ARABIDOPSIS THALIANA METHIONINE GAMMA-LYASE); catalytic/ methionine gamma-lyase | chr1:24028977-24030537 FORWARDhighly similar to ( 661) loc_os10g37340 12010.m06527 protein O-succinylhomoserine sulfhydrylase, putative, expressed seq=cds; coord=1:223161919..223165331:1; parent_gene=GRMZM2G450498(grmzm2g450498_t02…	2.487
13.2.3.2	amino acid metabolism.degradation.aspartate family.threonine	grmzm2g081268	Transcript	(grmzm2g081268_t02): moderately similar to ( 491) AT1G67280 | Symbols: | lactoylglutathione lyase, putative / glyoxalase I, putative | chr1:25188563-25190134 REVERSEmoderately similar to ( 422) LGUL_ORYSA Lactoylglutathione lyase (EC 4.4.1.5) (Methylglyoxalase) (Aldoketomutase) (Glyoxalase I) (Glx I) (Ketone-aldehyde mutase) (S-D-lactoylglutathione methylglyoxal lyase) (Allergen Ory s ?) (Allerge…	-1.224
13.2.2.3	amino acid metabolism.degradation.glutamate family.arginine	grmzm2g374302	Transcript	(grmzm2g374302_t02): highly similar to ( 506) AT2G16500 | Symbols: ADC1, ARGDC1, ARGDC, SPE1 | ADC1 (ARGININE DECARBOXYLASE 1); arginine decarboxylase | chr2:7150796-7152904 REVERSEhighly similar to ( 787) SPE1_AVESA Arginine decarboxylase (EC 4.1.1.19) (ARGDC) (ADC) - Avena sativa (Oat)highly similar to ( 869) loc_os04g01690 12004.m101428 protein arginine decarboxylase, putative, expressed seq=c…	-3.932
13.2.2.2	amino acid metabolism.degradation.glutamate family.proline	grmzm2g090087	Transcript	(grmzm2g090087_t03): highly similar to ( 763) AT5G62530 | Symbols: ALDH12A1, ATP5CDH, P5CDH | ALDH12A1; 1-pyrroline-5-carboxylate dehydrogenase/ 3-chloroallyl aldehyde dehydrogenase | chr5:25099768-25103159 REVERSEhighly similar to ( 666) loc_os05g45960 12005.m08721 protein aldehyde dehydrogenase, putative, expressed seq=cds; coord=6:161454531..161462066:-1; parent_gene=GRMZM2G090087(grmzm2g09008…	-1.536
13.1.6.1.1	amino acid metabolism.synthesis.aromatic aa.chorismate.3-deoxy-D-arabino-heptulosonate 7-phosphate synthase	grmzm2g365160	Transcript	(grmzm2g365160_t02): highly similar to ( 551) AT1G22410 | Symbols: | 2-dehydro-3-deoxyphosphoheptonate aldolase, putative / 3-deoxy-D-arabino-heptulosonate 7-phosphate synthase, putative / DAHP synthetase, putative | chr1:7912120-7914742 FORWARDhighly similar to ( 598) AROG_ORYSA Phospho-2-dehydro-3-deoxyheptonate aldolase 2, chloroplast precursor (EC 2.5.1.54) (Phospho-2-keto-3-deoxyheptonate al…	2.452
13.1.6.1.6	amino acid metabolism.synthesis.aromatic aa.chorismate.5-enolpyruvylshikimate-3-phosphate synthase	grmzm5g877500	Transcript	(grmzm5g877500_t01): highly similar to ( 579) AT2G45300 | Symbols: | 3-phosphoshikimate 1-carboxyvinyltransferase / 5-enolpyruvylshikimate-3-phosphate / EPSP synthase | chr2:18677518-18679868 FORWARDhighly similar to ( 589) AROA_PETHY 3-phosphoshikimate 1-carboxyvinyltransferase, chloroplast precursor (EC 2.5.1.19) (5-enolpyruvylshikimate-3-phosphate synthase) (EPSP synthase) - Petunia hybrida (P…	1.138
13.1.6.1.5	amino acid metabolism.synthesis.aromatic aa.chorismate.shikimate kinase	grmzm2g070218	Transcript	(grmzm2g070218_t01): moderately similar to ( 258) AT2G21940 | Symbols: | shikimate kinase, putative | chr2:9351106-9352881 FORWARDmoderately similar to ( 486) loc_os02g51410 12002.m10175 protein shikimate kinase, chloroplast precursor, putative, expressed seq=cds; coord=5:207705016..207707881:1; parent_gene=GRMZM2G070218(grmzm2g070218_t02): moderately similar to ( 218) AT2G21940 | Symbols: | shik…	-1.6
13.1.6.2	amino acid metabolism.synthesis.aromatic aa.phenylalanine and tyrosine	grmzm2g107639	Transcript	(grmzm2g107639_t01): highly similar to ( 566) AT1G80360 | Symbols: | aminotransferase class I and II family protein | chr1:30208736-30210643 REVERSEvery weakly similar to (84.0) 1A12_CUCMA 1-aminocyclopropane-1-carboxylate synthase CMA101 (EC 4.4.1.14) (ACC synthase) (S-adenosyl-L-methionine methylthioadenosine-lyase) - Cucurbita maxima (Pumpkin) (Winter squash)highly similar to ( 719) loc_os01g0…	1.923
13.1.6.5.5	amino acid metabolism.synthesis.aromatic aa.tryptophan.tryptophan synthase	grmzm2g015892	Transcript	(grmzm2g015892_t01): moderately similar to ( 338) AT4G02610 | Symbols: | tryptophan synthase, alpha subunit, putative | chr4:1147662-1149217 FORWARDmoderately similar to ( 403) TRPA_MAIZE Indole-3-glycerol phosphate lyase, chloroplast precursor (EC 4.1.2.8) (Indole synthase) (Tryptophan synthase alpha chain) (EC 4.2.1.20) (Benzoxazineless 1) - Zea mays (Maize)moderately similar to ( 408) loc_os03…	-1.586
13.1.6.5.5	amino acid metabolism.synthesis.aromatic aa.tryptophan.tryptophan synthase	grmzm2g046163	Transcript	(grmzm2g046163_t01): moderately similar to ( 340) AT4G02610 | Symbols: | tryptophan synthase, alpha subunit, putative | chr4:1147662-1149217 FORWARDmoderately similar to ( 401) TRPA_MAIZE Indole-3-glycerol phosphate lyase, chloroplast precursor (EC 4.1.2.8) (Indole synthase) (Tryptophan synthase alpha chain) (EC 4.2.1.20) (Benzoxazineless 1) - Zea mays (Maize)moderately similar to ( 406) loc_os03…	-1.586
13.1.6.4.1	amino acid metabolism.synthesis.aromatic aa.tyrosine.arogenate dehydrogenase \& prephenate dehydrogenase	grmzm2g365961	Transcript	(grmzm2g365961_t01): moderately similar to ( 333) AT1G15710 | Symbols: | prephenate dehydrogenase family protein | chr1:5404505-5405581 FORWARDmoderately similar to ( 437) loc_os06g49520 12006.m09476 protein arogenate dehydrogenase isoform 2, putative, expressed seq=cds; coord=6:85796094..85797825:1; parent_gene=GRMZM2G365961	1.39
13.1.3.1	amino acid metabolism.synthesis.aspartate family.asparagine	grmzm2g053669	Transcript	(grmzm2g053669_t01): highly similar to ( 787) AT3G47340 | Symbols: ASN1, DIN6, AT-ASN1 | ASN1 (GLUTAMINE-DEPENDENT ASPARAGINE SYNTHASE 1); asparagine synthase (glutamine-hydrolyzing) | chr3:17438445-17441043 REVERSEhighly similar to ( 871) ASNS_MAIZE Asparagine synthetase [glutamine-hydrolyzing] (EC 6.3.5.4) (Glutamine-dependent asparagine synthetase) - Zea mays (Maize)highly similar to ( 971) lo…	-3.203
13.1.3.4	amino acid metabolism.synthesis.aspartate family.methionine	grmzm2g112149	Transcript	(grmzm2g112149_t03): nearly identical (1299) AT5G17920 | Symbols: ATCIMS | ATMS1; 5-methyltetrahydropteroyltriglutamate-homocysteine S-methyltransferase/ methionine synthase | chr5:5935771-5939195 FORWARDnearly identical (1312) METE_CATRO 5-methyltetrahydropteroyltriglutamate--homocysteine methyltransferase (EC 2.1.1.14) (Vitamin-B12-independent methionine synthase isozyme) (Cobalamin-independent…	2.011
13.1.3.4.12	amino acid metabolism.synthesis.aspartate family.methionine.homocysteine S-methyltransferase	grmzm2g093666	Transcript	(grmzm2g093666_t01): moderately similar to ( 352) AT1G78140 | Symbols: | methyltransferase-related | chr1:29401937-29403878 REVERSEmoderately similar to ( 492) loc_os08g31750 12008.m07169 protein S-adenosylmethionine-dependent methyltransferase, putative, expressed seq=cds; coord=1:217932594..217946742:-1; parent_gene=GRMZM2G093666(grmzm2g093666_t02): weakly similar to ( 116) AT1G78140 | Symbols:…	-1.382
13.1.3.4.12	amino acid metabolism.synthesis.aspartate family.methionine.homocysteine S-methyltransferase	grmzm2g074270	Transcript	(grmzm2g074270_t03): very weakly similar to (93.2) AT3G17365 | Symbols: | catalytic/ methyltransferase | chr3:5947144-5948766 REVERSEweakly similar to ( 133) loc_os08g40580 12008.m26528 protein methylase, putative, expressed seq=cds; coord=1:191441900..191445245:1; parent_gene=GRMZM2G074270(grmzm2g074270_t02): weakly similar to ( 137) AT3G17365 | Symbols: | catalytic/ methyltransferase | chr3:594…	-1.332
13.1.3.4.13	amino acid metabolism.synthesis.aspartate family.methionine.methionine S-methyltransferase	grmzm2g405178	Transcript	(grmzm2g405178_t02): moderately similar to ( 278) AT2G43940 | Symbols: | thiol methyltransferase, putative | chr2:18196091-18197664 REVERSEmoderately similar to ( 396) loc_os06g06040 12006.m091609 protein S-adenosylmethionine-dependent methyltransferase/ methyltransferase/ thiopurine S-methyltransferase, putative, expressed seq=cds; coord=9:18888374..18895631:1; parent_gene=GRMZM2G405178(grmzm2g4…	-1.65
13.1.3.6.1.2	amino acid metabolism.synthesis.aspartate family.misc.homoserine.aspartate semialdehyde dehydrogenase	grmzm2g076885	Transcript	(grmzm2g076885_t01): highly similar to ( 503) AT1G14810 | Symbols: | semialdehyde dehydrogenase family protein | chr1:5102684-5104633 REVERSEhighly similar to ( 597) loc_os03g55280 12003.m10443 protein aspartate-semialdehyde dehydrogenase, putative, expressed seq=cds; coord=5:6445850..6453287:-1; parent_gene=GRMZM2G076885	1.844
13.1.3.2.1	amino acid metabolism.synthesis.aspartate family.threonine.threonine synthase	grmzm2g050570	Transcript	(grmzm2g050570_t01): highly similar to ( 720) AT4G29840 | Symbols: MTO2, TS | MTO2 (METHIONINE OVER-ACCUMULATOR 2); threonine synthase | chr4:14599434-14601014 REVERSEhighly similar to ( 721) THRC_SOLTU Threonine synthase, chloroplast precursor (EC 4.2.3.1) (TS) - Solanum tuberosum (Potato)highly similar to ( 898) loc_os01g49890 12001.m11174 protein threonine synthase, chloroplast precursor, puta…	-2.468
13.1.4.1.1	amino acid metabolism.synthesis.branched chain group.common.acetolactate synthase	grmzm2g407044	Transcript	(grmzm2g407044_t02): moderately similar to ( 257) AT5G16290 | Symbols: | acetolactate synthase small subunit, putative | chr5:5333874-5337387 FORWARDmoderately similar to ( 299) loc_os02g39570 12002.m33761 protein acetolactate synthase/ amino acid binding protein, putative, expressed seq=cds; coord=4:135157508..135162959:-1; parent_gene=GRMZM2G407044(grmzm2g407044_t01): highly similar to ( 609) A…	1.876
13.1.4.4	amino acid metabolism.synthesis.branched chain group.leucine specific	grmzm5g803490	Transcript	(grmzm5g803490_t01): highly similar to ( 597) AT1G80560 | Symbols: | 3-isopropylmalate dehydrogenase, chloroplast, putative | chr1:30287833-30290126 FORWARDhighly similar to ( 597) LEU3_BRANA 3-isopropylmalate dehydrogenase, chloroplast precursor (EC 1.1.1.85) (Beta-IPM dehydrogenase) (IMDH) (3-IPM-DH) - Brassica napus (Rape)highly similar to ( 662) loc_os03g45320 12003.m101427 protein 3-isopropy…	-1.317
13.1.1.3.1	amino acid metabolism.synthesis.central amino acid metabolism.alanine.alanine aminotransferase	grmzm2g088064	Transcript	(grmzm2g088064_t02): moderately similar to ( 294) AT1G17290 | Symbols: AlaAT1 | AlaAT1 (ALANINE AMINOTRANSFERAS); ATP binding / L-alanine:2-oxoglutarate aminotransferase | chr1:5922771-5926093 FORWARDmoderately similar to ( 332) ALA2_HORVU Alanine aminotransferase 2 (EC 2.6.1.2) (GPT) (Glutamic--pyruvic transaminase 2) (Glutamic--alanine transaminase 2) (ALAAT-2) - Hordeum vulgare (Barley)moderat…	-3.924
13.1.1.3.1	amino acid metabolism.synthesis.central amino acid metabolism.alanine.alanine aminotransferase	grmzm5g828630	Transcript	(grmzm5g828630_t01): weakly similar to ( 108) AT1G72330 | Symbols: ALAAT2 | ALAAT2 (ALANINE AMINOTRANSFERASE 2); ATP binding / L-alanine:2-oxoglutarate aminotransferase | chr1:27233637-27236191 FORWARDweakly similar to ( 144) ALA2_HORVU Alanine aminotransferase 2 (EC 2.6.1.2) (GPT) (Glutamic--pyruvic transaminase 2) (Glutamic--alanine transaminase 2) (ALAAT-2) - Hordeum vulgare (Barley)weakly sim…	-3.73
13.1.1.3.1	amino acid metabolism.synthesis.central amino acid metabolism.alanine.alanine aminotransferase	grmzm5g840582	Transcript	(grmzm5g840582_t02): highly similar to ( 776) AT1G70580 | Symbols: AOAT2, GGT2 | AOAT2 (ALANINE-2-OXOGLUTARATE AMINOTRANSFERASE 2); L-alanine:2-oxoglutarate aminotransferase/ glycine:2-oxoglutarate aminotransferase | chr1:26613222-26615845 FORWARDmoderately similar to ( 464) ALA2_HORVU Alanine aminotransferase 2 (EC 2.6.1.2) (GPT) (Glutamic--pyruvic transaminase 2) (Glutamic--alanine transaminase…	-2.414
13.1.1.3.11	amino acid metabolism.synthesis.central amino acid metabolism.alanine.alanine-glyoxylate aminotransferase	grmzm2g124353	Transcript	(grmzm2g124353_t01): highly similar to ( 706) AT4G39660 | Symbols: AGT2 | AGT2 (ALANINE:GLYOXYLATE AMINOTRANSFERASE 2); alanine-glyoxylate transaminase/ catalytic/ pyridoxal phosphate binding / transaminase | chr4:18406797-18409262 FORWARDvery weakly similar to (99.4) GSA_CHLRE Glutamate-1-semialdehyde 2,1-aminomutase, chloroplast precursor (EC 5.4.3.8) (GSA) (Glutamate-1-semialdehyde aminotransf…	1.637
13.1.1.2	amino acid metabolism.synthesis.central amino acid metabolism.aspartate	grmzm2g094712	Transcript	!AMBIGUOUS ISOFORM BINNING! (grmzm2g094712_t06): weakly similar to ( 116) AT5G11520 | Symbols: ASP3, YLS4 | ASP3 (ASPARTATE AMINOTRANSFERASE 3); L-aspartate:2-oxoglutarate aminotransferase | chr5:3685257-3687721 REVERSEweakly similar to ( 121) AATC_ORYSA Aspartate aminotransferase, cytoplasmic (EC 2.6.1.1) (Transaminase A) - Oryza sativa (Rice)weakly similar to ( 138) loc_os01g55540 12001.m43201 …	-1.249
13.1.1.2.1	amino acid metabolism.synthesis.central amino acid metabolism.aspartate.aspartate aminotransferase	grmzm5g836910	Transcript	(grmzm5g836910_t01): highly similar to ( 729) AT4G31990 | Symbols: ASP5, AAT3, ATAAT1 | ASP5 (ASPARTATE AMINOTRANSFERASE 5); L-aspartate:2-oxoglutarate aminotransferase | chr4:15470876-15473521 REVERSEmoderately similar to ( 456) AATC_ORYSA Aspartate aminotransferase, cytoplasmic (EC 2.6.1.1) (Transaminase A) - Oryza sativa (Rice)highly similar to ( 820) loc_os02g55420 12002.m10568 protein aspart…	-1.757
13.1.1.2.1	amino acid metabolism.synthesis.central amino acid metabolism.aspartate.aspartate aminotransferase	grmzm2g094712	Transcript	!AMBIGUOUS ISOFORM BINNING! (grmzm2g094712_t06): weakly similar to ( 116) AT5G11520 | Symbols: ASP3, YLS4 | ASP3 (ASPARTATE AMINOTRANSFERASE 3); L-aspartate:2-oxoglutarate aminotransferase | chr5:3685257-3687721 REVERSEweakly similar to ( 121) AATC_ORYSA Aspartate aminotransferase, cytoplasmic (EC 2.6.1.1) (Transaminase A) - Oryza sativa (Rice)weakly similar to ( 138) loc_os01g55540 12001.m43201 …	-1.249
13.1.1.1.1	amino acid metabolism.synthesis.central amino acid metabolism.GABA.Glutamate decarboxylase	grmzm5g826838	Transcript	(grmzm5g826838_t01): highly similar to ( 847) AT5G17330 | Symbols: GAD, GAD1 | GAD; calmodulin binding / glutamate decarboxylase | chr5:5711141-5714839 FORWARDhighly similar to ( 839) DCE_PETHY Glutamate decarboxylase (EC 4.1.1.15) (GAD) - Petunia hybrida (Petunia)highly similar to ( 941) loc_os03g51080 12003.m10089 protein glutamate decarboxylase, putative, expressed seq=cds; coord=1:269493908..…	-1.589
13.1.1.1.1	amino acid metabolism.synthesis.central amino acid metabolism.GABA.Glutamate decarboxylase	grmzm2g017110	Transcript	(grmzm2g017110_t02): highly similar to ( 781) AT5G17330 | Symbols: GAD, GAD1 | GAD; calmodulin binding / glutamate decarboxylase | chr5:5711141-5714839 FORWARDhighly similar to ( 785) DCE_PETHY Glutamate decarboxylase (EC 4.1.1.15) (GAD) - Petunia hybrida (Petunia)highly similar to ( 870) loc_os08g36320 12008.m080179 protein glutamate decarboxylase, putative, expressed seq=cds; coord=1:198230317.…	-1.566
13.1.1.1.1	amino acid metabolism.synthesis.central amino acid metabolism.GABA.Glutamate decarboxylase	grmzm2g355906	Transcript	(grmzm2g355906_t04): highly similar to ( 624) AT1G65960 | Symbols: GAD2 | GAD2 (GLUTAMATE DECARBOXYLASE 2); calmodulin binding / glutamate decarboxylase | chr1:24552094-24557253 FORWARDhighly similar to ( 626) DCE_PETHY Glutamate decarboxylase (EC 4.1.1.15) (GAD) - Petunia hybrida (Petunia)highly similar to ( 763) loc_os04g37500 12004.m08739 protein glutamate decarboxylase, putative, expressed se…	2.432
13.1.5.2.41	amino acid metabolism.synthesis.serine-glycine-cysteine group.glycine.sarcosine oxidase	grmzm2g052266	Transcript	(grmzm2g052266_t02): moderately similar to ( 441) AT2G24580 | Symbols: | sarcosine oxidase family protein | chr2:10444928-10446178 REVERSEhighly similar to ( 640) loc_os12g35890 12012.m07382 protein sarcosine oxidase, putative, expressed seq=cds; coord=7:134970642..134972839:-1; parent_gene=GRMZM2G052266(grmzm2g052266_t01): moderately similar to ( 441) AT2G24580 | Symbols: | sarcosine oxidase fam…	2.674
25	C1-metabolism	grmzm2g049811	Transcript	(grmzm2g049811_t01): highly similar to ( 592) AT5G14780 | Symbols: FDH | FDH (FORMATE DEHYDROGENASE); NAD or NADH binding / binding / catalytic/ cofactor binding / oxidoreductase, acting on the CH-OH group of donors, NAD or NADP as acceptor | chr5:4777043-4779190 FORWARDhighly similar to ( 692) FDH1_ORYSA Formate dehydrogenase 1, mitochondrial precursor (EC 1.2.1.2) (NAD-dependent formate dehydro…	-1.738
25.7	C1-metabolism.GTP cyclohydrolase I	grmzm2g062420	Transcript	(grmzm2g062420_t01): moderately similar to ( 432) AT3G07270 | Symbols: | GTP cyclohydrolase I | chr3:2314005-2317059 FORWARDhighly similar to ( 603) loc_os04g56710 12004.m10558 protein GTP cyclohydrolase I 1, putative, expressed seq=cds; coord=2:3541475..3547749:1; parent_gene=GRMZM2G062420	-1.305
10.5.1.1	cell wall.cell wall proteins.AGPs.AGP	grmzm2g022931	Transcript	(grmzm2g022931_t01): weakly similar to ( 176) AT5G03170 | Symbols: FLA11 | FLA11 | chr5:752898-753638 REVERSEmoderately similar to ( 266) loc_os01g47780 12001.m10971 protein fasciclin-like arabinogalactan protein 7 precursor, putative, expressed seq=cds; coord=3:210506972..210508715:1; parent_gene=GRMZM2G022931	1.867
10.5.1.1	cell wall.cell wall proteins.AGPs.AGP	grmzm2g001514	Transcript	(grmzm2g001514_t01): weakly similar to ( 102) AT5G44130 | Symbols: FLA13 | FLA13 (FASCICLIN-LIKE ARABINOGALACTAN PROTEIN 13 PRECURSOR) | chr5:17761128-17761871 FORWARDweakly similar to ( 189) loc_os05g48900 12005.m08961 protein fasciclin-like arabinogalactan protein 7 precursor, putative, expressed seq=cds; coord=8:69592559..69594672:1; parent_gene=GRMZM2G001514	1.878
10.5.1.1	cell wall.cell wall proteins.AGPs.AGP	grmzm2g051185	Transcript	(grmzm2g051185_t01): weakly similar to ( 143) AT2G20520 | Symbols: FLA6 | FLA6 (FASCICLIN-LIKE ARABINOGALACTAN 6) | chr2:8840663-8841406 FORWARDmoderately similar to ( 209) loc_os02g20540 12002.m07296 protein fasciclin-like arabinogalactan protein 8 precursor, putative, expressed seq=cds; coord=4:219992405..219994767:-1; parent_gene=GRMZM2G051185	4.006
10.5.5	cell wall.cell wall proteins.RGP	grmzm2g087326	Transcript	(grmzm2g087326_t01): highly similar to ( 655) AT5G15650 | Symbols: RGP2, ATRGP2 | RGP2 (REVERSIBLY GLYCOSYLATED POLYPEPTIDE 2); transferase, transferring hexosyl groups | chr5:5092203-5094093 FORWARDhighly similar to ( 739) UPTG_MAIZE Alpha-1,4-glucan-protein synthase [UDP-forming] (EC 2.4.1.112) (UDP-glucose:protein transglucosylase) (UPTG) (Amylogenin) (Golgi-associated protein se-wap41) - Zea …	1.287
10.2	cell wall.cellulose synthesis	grmzm2g010142	Transcript	(grmzm2g010142_t01): moderately similar to ( 330) AT5G22740 | Symbols: ATCSLA02, CSLA02, ATCSLA2 | ATCSLA02; mannan synthase/ transferase, transferring glycosyl groups | chr5:7555379-7559866 REVERSEhighly similar to ( 534) loc_os07g43710 12007.m08596 protein CSLA7 - cellulose synthase-like family A; mannan synthase, expressed seq=cds; coord=7:167710884..167716076:1; parent_gene=GRMZM2G010142(grmz…	-1.408
10.2	cell wall.cellulose synthesis	grmzm2g027794	Transcript	(grmzm2g027794_t01): highly similar to ( 738) AT4G07960 | Symbols: ATCSLC12, CSLC12 | ATCSLC12 (CELLULOSE-SYNTHASE LIKE C12); cellulose synthase/ transferase, transferring glycosyl groups | chr4:4802628-4805114 REVERSEhighly similar to ( 914) loc_os01g56130 12001.m11769 protein CSLC1 - cellulose synthase-like family C, expressed seq=cds; coord=8:172971628..172976134:1; parent_gene=GRMZM2G027794(g…	1.433
10.2	cell wall.cellulose synthesis	grmzm2g147849	Transcript	(grmzm2g147849_t01): highly similar to ( 852) AT5G49720 | Symbols: ATGH9A1, DEC, KOR, RSW2, IRX2, KOR1 | ATGH9A1 (ARABIDOPSIS THALIANA GLYCOSYL HYDROLASE 9A1); cellulase/ hydrolase, hydrolyzing O-glycosyl compounds | chr5:20197765-20200168 REVERSEnearly identical (1102) GUN10_ORYSA Endoglucanase 10 (EC 3.2.1.4) (Endo-1,4-beta glucanase 10) (OsGLU2) - Oryza sativa (Rice)nearly identical (1102) loc…	1.455
10.2	cell wall.cellulose synthesis	grmzm2g074792	Transcript	(grmzm2g074792_t01): highly similar to ( 739) AT4G07960 | Symbols: ATCSLC12, CSLC12 | ATCSLC12 (CELLULOSE-SYNTHASE LIKE C12); cellulose synthase/ transferase, transferring glycosyl groups | chr4:4802628-4805114 REVERSEhighly similar to ( 854) loc_os05g43530 12005.m08480 protein CSLC7 - cellulose synthase-like family C, expressed seq=cds; coord=6:158222380..158226348:1; parent_gene=GRMZM2G074792(g…	1.476
10.2	cell wall.cellulose synthesis	grmzm2g122431	Transcript	(grmzm2g122431_t02): seq=cds; coord=3:145176782..145177620:1; parent_gene=GRMZM2G122431(grmzm2g122431_t01): moderately similar to ( 337) AT4G24000 | Symbols: ATCSLG2, CSLG2 | ATCSLG2; cellulose synthase/ transferase/ transferase, transferring glycosyl groups | chr4:12462142-12465471 FORWARDmoderately similar to ( 310) loc_os09g30120 12009.m22001 protein CSLE1 - cellulose synthase-like family E, e…	1.551
10.2.1	cell wall.cellulose synthesis.cellulose synthase	grmzm2g014558	Transcript	(grmzm2g014558_t01): highly similar to ( 724) AT1G55850 | Symbols: ATCSLE1, CSLE1 | ATCSLE1; cellulose synthase/ transferase, transferring glycosyl groups | chr1:20876752-20879414 FORWARDnearly identical (1039) loc_os09g30130 12009.m060004 protein CSLE6 - cellulose synthase-like family E, expressed seq=cds; coord=7:130702635..130707750:-1; parent_gene=GRMZM2G014558	-3.216
10.2.1	cell wall.cellulose synthesis.cellulose synthase	grmzm2g074546	Transcript	(grmzm2g074546_t03): moderately similar to ( 250) AT2G32530 | Symbols: ATCSLB03, CSLB03, ATCSLB3 | ATCSLB03; cellulose synthase/ transferase/ transferase, transferring glycosyl groups | chr2:13809283-13813487 FORWARDmoderately similar to ( 418) loc_os04g35020 12004.m08594 protein CSLH2 - cellulose synthase-like family H, expressed seq=cds; coord=2:51750113..51754668:1; parent_gene=GRMZM2G074546(g…	-2.337
10.2.1	cell wall.cellulose synthesis.cellulose synthase	grmzm2g112336	Transcript	(grmzm2g112336_t02): nearly identical (1730) AT4G32410 | Symbols: CESA1, RSW1 | CESA1 (CELLULOSE SYNTHASE 1); cellulose synthase/ transferase, transferring glycosyl groups | chr4:15641009-15646388 REVERSEnearly identical (1999) loc_os05g08370 12005.m05354 protein CESA1 - cellulose synthase, expressed seq=cds; coord=8:80220213..80226264:1; parent_gene=GRMZM2G112336(grmzm2g112336_t01): nearly ident…	1.299
10.2.1	cell wall.cellulose synthesis.cellulose synthase	grmzm2g018241	Transcript	(grmzm2g018241_t01): nearly identical (1647) AT5G05170 | Symbols: CESA3, IXR1, ATCESA3, ATH-B, CEV1 | CEV1 (CONSTITUTIVE EXPRESSION OF VSP 1); cellulose synthase/ transferase, transferring glycosyl groups | chr5:1530401-1535090 REVERSEnearly identical (2041) loc_os07g10770 12007.m05532 protein CESA8 - cellulose synthase, expressed seq=cds; coord=2:161123950..161130108:1; parent_gene=GRMZM2G018241	1.3
10.2.1	cell wall.cellulose synthesis.cellulose synthase	grmzm2g150404	Transcript	(grmzm2g150404_t01): nearly identical (1026) AT5G05170 | Symbols: CESA3, IXR1, ATCESA3, ATH-B, CEV1 | CEV1 (CONSTITUTIVE EXPRESSION OF VSP 1); cellulose synthase/ transferase, transferring glycosyl groups | chr5:1530401-1535090 REVERSEnearly identical (1093) loc_os07g10770 12007.m05532 protein CESA8 - cellulose synthase, expressed seq=cds; coord=2:161135362..161138301:1; parent_gene=GRMZM2G150404	1.3
10.2.1	cell wall.cellulose synthesis.cellulose synthase	grmzm2g122277	Transcript	(grmzm2g122277_t01): highly similar to ( 862) AT5G16910 | Symbols: ATCSLD2, CSLD2 | CSLD2 (CELLULOSE-SYNTHASE LIKE D2); cellulose synthase/ transferase, transferring glycosyl groups | chr5:5561679-5565290 FORWARDnearly identical (1518) loc_os08g06380 12008.m04777 protein CSLF6 - cellulose synthase-like family F; beta1,3;1,4 glucan synthase, expressed seq=cds; coord=4:31242304..31248685:1; parent_…	1.429
10.2.1	cell wall.cellulose synthesis.cellulose synthase	grmzm2g424832	Transcript	(grmzm2g424832_t02): nearly identical (1137) AT5G05170 | Symbols: CESA3, IXR1, ATCESA3, ATH-B, CEV1 | CEV1 (CONSTITUTIVE EXPRESSION OF VSP 1); cellulose synthase/ transferase, transferring glycosyl groups | chr5:1530401-1535090 REVERSEnearly identical (1514) loc_os07g10770 12007.m05532 protein CESA8 - cellulose synthase, expressed seq=cds; coord=7:18609598..18615348:-1; parent_gene=GRMZM2G424832(…	1.478
10.2.1	cell wall.cellulose synthesis.cellulose synthase	grmzm2g122431	Transcript	(grmzm2g122431_t02): seq=cds; coord=3:145176782..145177620:1; parent_gene=GRMZM2G122431(grmzm2g122431_t01): moderately similar to ( 337) AT4G24000 | Symbols: ATCSLG2, CSLG2 | ATCSLG2; cellulose synthase/ transferase/ transferase, transferring glycosyl groups | chr4:12462142-12465471 FORWARDmoderately similar to ( 310) loc_os09g30120 12009.m22001 protein CSLE1 - cellulose synthase-like family E, e…	1.551
10.2.1	cell wall.cellulose synthesis.cellulose synthase	grmzm2g028353	Transcript	(grmzm2g028353_t01): nearly identical (1511) AT4G39350 | Symbols: CESA2, ATH-A, ATCESA2 | CESA2 (CELLULOSE SYNTHASE A2); cellulose synthase/ transferase, transferring glycosyl groups | chr4:18297078-18301890 FORWARDnearly identical (1915) loc_os07g24190 12007.m28970 protein CESA3 - cellulose synthase, expressed seq=cds; coord=2:169757704..169763555:1; parent_gene=GRMZM2G028353(grmzm2g028353_t02):…	1.683
10.2.1	cell wall.cellulose synthesis.cellulose synthase	grmzm2g110145	Transcript	(grmzm2g110145_t01): highly similar to ( 886) AT5G16910 | Symbols: ATCSLD2, CSLD2 | CSLD2 (CELLULOSE-SYNTHASE LIKE D2); cellulose synthase/ transferase, transferring glycosyl groups | chr5:5561679-5565290 FORWARDnearly identical (1536) loc_os08g06380 12008.m04777 protein CSLF6 - cellulose synthase-like family F; beta1,3;1,4 glucan synthase, expressed seq=cds; coord=10:77269241..77276091:1; parent…	1.728
10.2.1	cell wall.cellulose synthesis.cellulose synthase	grmzm2g113432	Transcript	(grmzm2g113432_t01): highly similar to ( 694) AT5G16910 | Symbols: ATCSLD2, CSLD2 | CSLD2 (CELLULOSE-SYNTHASE LIKE D2); cellulose synthase/ transferase, transferring glycosyl groups | chr5:5561679-5565290 FORWARDnearly identical (1286) loc_os07g36630 12007.m07914 protein CSLF8 - cellulose synthase-like family F; beta1,3;1,4 glucan synthase, expressed seq=cds; coord=7:156212342..156216943:-1; pare…	2.354
10.2.1	cell wall.cellulose synthesis.cellulose synthase	grmzm2g177631	Transcript	(grmzm2g177631_t01): nearly identical (1554) AT4G39350 | Symbols: CESA2, ATH-A, ATCESA2 | CESA2 (CELLULOSE SYNTHASE A2); cellulose synthase/ transferase, transferring glycosyl groups | chr4:18297078-18301890 FORWARDnearly identical (1955) loc_os07g14850 12007.m05929 protein CESA6 - cellulose synthase, expressed seq=cds; coord=7:26487882..26493965:1; parent_gene=GRMZM2G177631	2.427
10.2.2	cell wall.cellulose synthesis.COBRA	grmzm5g826714	Transcript	(grmzm5g826714_t02): moderately similar to ( 374) AT5G60920 | Symbols: COB | COB (COBRA) | chr5:24511466-24513932 REVERSEmoderately similar to ( 421) COBL3_ORYSA COBRA-like 3 protein precursor (BRITTLE CULM1-like 4 protein) - Oryza sativa (Rice)moderately similar to ( 421) loc_os05g32110 12005.m083711 protein COBRA-like protein 4 precursor, putative, expressed seq=cds; coord=1:277379885..27738331…	1.429
10.6.1	cell wall.degradation.cellulases and beta -1,4-glucanases	grmzm2g017186	Transcript	(grmzm2g017186_t03): highly similar to ( 858) AT5G20950 | Symbols: | glycosyl hydrolase family 3 protein | chr5:7107609-7110775 REVERSEnearly identical (1056) loc_os03g53860 12003.m35413 protein periplasmic beta-glucosidase precursor, putative, expressed seq=cds; coord=1:276322886..276328290:1; parent_gene=GRMZM2G017186(grmzm2g017186_t11): highly similar to ( 858) AT5G20950 | Symbols: | glycosyl …	-2.645
10.6.1	cell wall.degradation.cellulases and beta -1,4-glucanases	grmzm2g151257	Transcript	(grmzm2g151257_t01): highly similar to ( 606) AT2G32990 | Symbols: AtGH9B8 | AtGH9B8 (Arabidopsis thaliana glycosyl hydrolase 9B8); catalytic/ hydrolase, hydrolyzing O-glycosyl compounds | chr2:14003361-14005844 FORWARDhighly similar to ( 809) GUN7_ORYSA Endoglucanase 7 precursor (EC 3.2.1.4) (Endo-1,4-beta glucanase 7) (OsGLU10) - Oryza sativa (Rice)highly similar to ( 809) loc_os02g50490 12002.…	1.716
10.6.2	cell wall.degradation.mannan-xylose-arabinose-fucose	grmzm2g055585	Transcript	(grmzm2g055585_t01): moderately similar to ( 483) AT5G66460 | Symbols: | (1-4)-beta-mannan endohydrolase, putative | chr5:26538911-26540837 REVERSEhighly similar to ( 584) loc_os01g47400 12001.m10935 protein hydrolase, hydrolyzing O-glycosyl compounds, putative, expressed seq=cds; coord=3:211533675..211537069:-1; parent_gene=GRMZM2G055585(grmzm2g055585_t02): moderately similar to ( 483) AT5G66460…	-3.656
10.6.2	cell wall.degradation.mannan-xylose-arabinose-fucose	grmzm2g035503	Transcript	(grmzm2g035503_t01): highly similar to ( 908) AT1G78060 | Symbols: | glycosyl hydrolase family 3 protein | chr1:29349796-29352868 REVERSEmoderately similar to ( 376) XYNB_PRUPE Putative beta-D-xylosidase (EC 3.2.1.-) (PpAz152) (Fragment) - Prunus persica (Peach)nearly identical (1285) loc_os02g51620 12002.m10194 protein beta-D-xylosidase, putative, expressed seq=cds; coord=5:208090222..208094428:…	-2.811
10.6.2	cell wall.degradation.mannan-xylose-arabinose-fucose	grmzm2g110993	Transcript	(grmzm2g110993_t01): moderately similar to ( 316) AT4G28320 | Symbols: | glycosyl hydrolase family 5 protein / cellulase family protein | chr4:14018293-14019972 REVERSEmoderately similar to ( 487) loc_os06g20620 12006.m06719 protein hydrolase, hydrolyzing O-glycosyl compounds, putative, expressed seq=cds; coord=9:43274428..43287822:1; parent_gene=GRMZM2G110993	-1.484
10.6.2	cell wall.degradation.mannan-xylose-arabinose-fucose	ac234091.1_fg001	Transcript	(ac234091.1_fgt001): highly similar to ( 786) AT1G78060 | Symbols: | glycosyl hydrolase family 3 protein | chr1:29349796-29352868 REVERSEmoderately similar to ( 347) XYNB_PRUPE Putative beta-D-xylosidase (EC 3.2.1.-) (PpAz152) (Fragment) - Prunus persica (Peach)nearly identical (1156) loc_os11g18730 12011.m05948 protein beta-D-xylosidase, putative, expressed seq=cds; coord=2:118690836..118694231:…	2.381
10.3	cell wall.hemicellulose synthesis	grmzm2g015983	Transcript	(grmzm2g015983_t01): moderately similar to ( 481) AT2G03220 | Symbols: FT1, ATFUT1, ATFT1, MUR2 | FT1 (FUCOSYLTRANSFERASE 1); fucosyltransferase/ transferase, transferring glycosyl groups | chr2:970401-972353 REVERSEmoderately similar to ( 473) FUT1_PEA Galactoside 2-alpha-L-fucosyltransferase (EC 2.4.1.69) (Xyloglucan alpha-(1,2)-fucosyltransferase) (PsFT1) - Pisum sativum (Garden pea)highly sim…	1.776
10.3.2	cell wall.hemicellulose synthesis.glucuronoxylan	grmzm2g109431	Transcript	(grmzm2g109431_t02): highly similar to ( 581) AT4G33330 | Symbols: PGSIP3 | transferase, transferring glycosyl groups | chr4:16059754-16063061 REVERSEhighly similar to ( 845) loc_os03g08600 12003.m34803 protein transferase, transferring glycosyl groups, putative, expressed seq=cds; coord=1:17694593..17698337:1; parent_gene=GRMZM2G109431(grmzm2g109431_t03): moderately similar to ( 244) AT4G33330 |…	2.104
10.7	cell wall.modification	grmzm2g127072	Transcript	(grmzm2g127072_t04): moderately similar to ( 243) AT4G38400 | Symbols: ATEXLA2, EXPL2, ATEXPL2, ATHEXP BETA 2.2 | ATEXLA2 (ARABIDOPSIS THALIANA EXPANSIN-LIKE A2) | chr4:17978675-17979665 REVERSEmoderately similar to ( 350) EXLA1_ORYSA Expansin-like A1 precursor (OsEXLA1) (OsEXPL1) (OsaEXPb2.1) - Oryza sativa (Rice)moderately similar to ( 350) loc_os03g04020 12003.m101177 protein expansin-like 3 p…	-1.668
10.7	cell wall.modification	grmzm2g113761	Transcript	(grmzm2g113761_t01): moderately similar to ( 362) AT3G44990 | Symbols: XTR8, ATXTR8 | XTR8 (XYLOGLUCAN ENDO-TRANSGLYCOSYLASE-RELATED 8); hydrolase, acting on glycosyl bonds / xyloglucan:xyloglucosyl transferase | chr3:16447280-16448678 REVERSEweakly similar to ( 191) XTH_WHEAT Probable xyloglucan endotransglucosylase/hydrolase precursor (EC 2.4.1.207) - Triticum aestivum (Wheat)moderately similar…	-1.166
10.7	cell wall.modification	grmzm2g114322	Transcript	(grmzm2g114322_t02): weakly similar to ( 178) AT3G45970 | Symbols: ATEXLA1, EXPL1, ATEXPL1, ATHEXP BETA 2.1 | ATEXLA1 (ARABIDOPSIS THALIANA EXPANSIN-LIKE A1) | chr3:16896238-16897189 FORWARDmoderately similar to ( 255) EXLA3_ORYSA Expansin-like A3 precursor (OsEXLA3) (OsEXPL3) (OsaEXPb2.3) - Oryza sativa (Rice)moderately similar to ( 255) loc_os07g29290 12007.m07200 protein expansin-like 3 precur…	1.551
10.7	cell wall.modification	grmzm2g119783	Transcript	(grmzm2g119783_t01): moderately similar to ( 252) AT5G57560 | Symbols: TCH4, XTH22 | TCH4 (Touch 4); hydrolase, acting on glycosyl bonds / xyloglucan:xyloglucosyl transferase | chr5:23307296-23308235 REVERSEmoderately similar to ( 352) XTH8_ORYSA Xyloglucan endotransglycosylase/hydrolase protein 8 precursor (EC 2.4.1.207) (End-xyloglucan transferase) (OsXTH8) (OsXRT5) - Oryza sativa (Rice)moderat…	1.951
10.7	cell wall.modification	grmzm2g166944	Transcript	(grmzm2g166944_t01): moderately similar to ( 405) AT5G57550 | Symbols: XTR3 | XTR3 (XYLOGLUCAN ENDOTRANSGLYCOSYLASE 3); hydrolase, acting on glycosyl bonds / xyloglucan:xyloglucosyl transferase | chr5:23305055-23306384 REVERSEmoderately similar to ( 353) BRU1_SOYBN Brassinosteroid-regulated protein BRU1 precursor - Glycine max (Soybean)moderately similar to ( 488) loc_os06g48200 12006.m09346 prot…	2.028
10.7	cell wall.modification	grmzm2g413006	Transcript	(grmzm2g413006_t01): moderately similar to ( 381) AT5G57560 | Symbols: TCH4, XTH22 | TCH4 (Touch 4); hydrolase, acting on glycosyl bonds / xyloglucan:xyloglucosyl transferase | chr5:23307296-23308235 REVERSEmoderately similar to ( 346) BRU1_SOYBN Brassinosteroid-regulated protein BRU1 precursor - Glycine max (Soybean)moderately similar to ( 481) loc_os06g48160 12006.m09342 protein xyloglucan endo…	3.27
10.8.2	cell wall.pectin*esterases.acetyl esterase	grmzm2g066500	Transcript	(grmzm2g066500_t01): moderately similar to ( 371) AT2G46930 | Symbols: | pectinacetylesterase, putative | chr2:19283625-19286090 FORWARDmoderately similar to ( 435) loc_os01g21630 12001.m08647 protein carboxylic ester hydrolase, putative, expressed seq=cds; coord=8:38699709..38702801:-1; parent_gene=GRMZM2G066500	1.628
10.8.1	cell wall.pectin*esterases.PME	grmzm2g046618	Transcript	(grmzm2g046618_t01): moderately similar to ( 365) AT2G26440 | Symbols: | pectinesterase family protein | chr2:11247407-11249407 FORWARDmoderately similar to ( 322) PME_PRUPE Pectinesterase PPE8B precursor (EC 3.1.1.11) (Pectin methylesterase) (PE) - Prunus persica (Peach)highly similar to ( 588) loc_os06g09340 12006.m05653 protein pectinesterase U1 precursor, putative, expressed seq=cds; coord=9:…	2.474
10.1.3	cell wall.precursor synthesis.AXS	grmzm2g167872	Transcript	(grmzm2g167872_t01): highly similar to ( 670) AT1G08200 | Symbols: AXS2 | AXS2 (UDP-D-APIOSE/UDP-D-XYLOSE SYNTHASE 2); UDP-glucuronate decarboxylase | chr1:2574259-2576609 REVERSEhighly similar to ( 752) loc_os01g73790 12001.m13406 protein bifunctional polymyxin resistance arnA protein, putative, expressed seq=cds; coord=8:156865023..156868389:1; parent_gene=GRMZM2G167872(grmzm2g167872_t02): mode…	1.335
10.1.12.1	cell wall.precursor synthesis.KDO pathway.arabinose-5-phosphate isomerase	grmzm2g012143	Transcript	(grmzm2g012143_t01): moderately similar to ( 465) AT3G54690 | Symbols: | sugar isomerase (SIS) domain-containing protein / CBS domain-containing protein | chr3:20246586-20247810 FORWARDhighly similar to ( 619) loc_os02g06360 12002.m05984 protein expressed protein seq=cds; coord=4:237033697..237037036:-1; parent_gene=GRMZM2G012143	2.519
10.1.9	cell wall.precursor synthesis.MUR4	grmzm2g145460	Transcript	(grmzm2g145460_t02): weakly similar to ( 196) AT1G30620 | Symbols: HSR8, MUR4, UXE1 | MUR4 (MURUS 4); UDP-arabinose 4-epimerase/ catalytic | chr1:10855496-10857970 FORWARDmoderately similar to ( 207) ARAE2_ORYSA Probable UDP-arabinose 4-epimerase 2 (EC 5.1.3.5) (UDP-D-xylose 4-epimerase 2) (UDP-galactose 4-epimerase-like protein 2) (OsUEL-2) - Oryza sativa (Rice)moderately similar to ( 207) loc_o…	2.389
10.1.1.1	cell wall.precursor synthesis.NDP sugar pyrophosphorylase.GDP mannose	grmzm2g160506	Transcript	(grmzm2g160506_t06): highly similar to ( 540) AT2G39770 | Symbols: CYT1, VTC1, SOZ1, EMB101, GMP1 | CYT1 (CYTOKINESIS DEFECTIVE 1); mannose-1-phosphate guanylyltransferase/ nucleotidyltransferase | chr2:16589401-16590741 FORWARDhighly similar to ( 583) loc_os03g16150 12003.m07052 protein mannose-1-phosphate guanyltransferase, putative, expressed seq=cds; coord=1:39110590..39111872:-1; parent_gene…	1.691
10.1.20	cell wall.precursor synthesis.phosphomannose isomerase	grmzm2g456471	Transcript	(grmzm2g456471_t01): moderately similar to ( 436) AT1G67070 | Symbols: DIN9, PMI2 | DIN9 (DARK INDUCIBLE 9); mannose-6-phosphate isomerase | chr1:25042324-25044412 FORWARDhighly similar to ( 608) loc_os11g38810 12011.m07729 protein mannose-6-phosphate isomerase, putative, expressed seq=cds; coord=4:6852215..6858004:-1; parent_gene=GRMZM2G456471	1.893
10.1.10	cell wall.precursor synthesis.UDP-glucose 4,6-dehydratase	grmzm5g878607	Transcript	(grmzm5g878607_t01): highly similar to ( 582) AT1G53500 | Symbols: MUM4, RHM2, ATRHM2, ATMUM4 | MUM4 (MUCILAGE-MODIFIED 4); UDP-4-keto-6-deoxy-glucose-3,5-epimerase/ UDP-4-keto-rhamnose-4-keto-reductase/ UDP-L-rhamnose synthase/ UDP-glucose 4,6-dehydratase/ catalytic | chr1:19967157-19969239 REVERSEweakly similar to ( 101) ARAE2_ORYSA Probable UDP-arabinose 4-epimerase 2 (EC 5.1.3.5) (UDP-D-xylos…	2.278
10.1.10	cell wall.precursor synthesis.UDP-glucose 4,6-dehydratase	grmzm2g549568	Transcript	(grmzm2g549568_t01): highly similar to ( 582) AT1G53500 | Symbols: MUM4, RHM2, ATRHM2, ATMUM4 | MUM4 (MUCILAGE-MODIFIED 4); UDP-4-keto-6-deoxy-glucose-3,5-epimerase/ UDP-4-keto-rhamnose-4-keto-reductase/ UDP-L-rhamnose synthase/ UDP-glucose 4,6-dehydratase/ catalytic | chr1:19967157-19969239 REVERSEweakly similar to ( 101) ARAE2_ORYSA Probable UDP-arabinose 4-epimerase 2 (EC 5.1.3.5) (UDP-D-xylos…	2.52
10.1.10	cell wall.precursor synthesis.UDP-glucose 4,6-dehydratase	grmzm2g166767	Transcript	(grmzm2g166767_t02): nearly identical (1167) AT1G78570 | Symbols: RHM1, ROL1, ATRHM1 | RHM1 (RHAMNOSE BIOSYNTHESIS 1); UDP-L-rhamnose synthase/ UDP-glucose 4,6-dehydratase/ catalytic | chr1:29550110-29552207 FORWARDweakly similar to ( 101) ARAE1_ORYSA Probable UDP-arabinose 4-epimerase 1 (EC 5.1.3.5) (UDP-D-xylose 4-epimerase 1) (UDP-galactose 4-epimerase-like protein 1) (OsUEL-1) - Oryza sativa …	2.586
10.1.10	cell wall.precursor synthesis.UDP-glucose 4,6-dehydratase	grmzm2g031311	Transcript	(grmzm2g031311_t02): nearly identical (1127) AT1G78570 | Symbols: RHM1, ROL1, ATRHM1 | RHM1 (RHAMNOSE BIOSYNTHESIS 1); UDP-L-rhamnose synthase/ UDP-glucose 4,6-dehydratase/ catalytic | chr1:29550110-29552207 FORWARDvery weakly similar to (96.3) ARAE3_ORYSA Probable UDP-arabinose 4-epimerase 3 (EC 5.1.3.5) (UDP-D-xylose 4-epimerase 3) (UDP-galactose 4-epimerase-like protein 3) (OsUEL-3) - Oryza sa…	2.712
10.1.4	cell wall.precursor synthesis.UGD	grmzm5g862540	Transcript	(grmzm5g862540_t02): highly similar to ( 880) AT3G29360 | Symbols: | UDP-glucose 6-dehydrogenase, putative | chr3:11267375-11268817 REVERSEhighly similar to ( 893) UGDH_SOYBN UDP-glucose 6-dehydrogenase (EC 1.1.1.22) (UDP-Glc dehydrogenase) (UDP-GlcDH) (UDPGDH) - Glycine max (Soybean)highly similar to ( 936) loc_os12g25700 12012.m26903 protein UDP-glucose 6-dehydrogenase, putative, expressed seq=…	1.392
10.1.2	cell wall.precursor synthesis.UGE	grmzm2g136439	Transcript	(grmzm2g136439_t01): weakly similar to ( 103) AT1G64440 | Symbols: RHD1, REB1, UGE4 | RHD1 (ROOT HAIR DEFECTIVE 1); UDP-glucose 4-epimerase/ protein dimerization | chr1:23937102-23939565 FORWARDweakly similar to ( 153) loc_os08g28730 12008.m06878 protein UDP-glucose 4-epimerase GEPI48, putative, expressed seq=cds; coord=1:220095821..220098832:1; parent_gene=GRMZM2G136439	-1.541
10.1.2	cell wall.precursor synthesis.UGE	grmzm2g052336	Transcript	(grmzm2g052336_t01): highly similar to ( 539) AT1G12780 | Symbols: UGE1 | UGE1 (UDP-D-glucose/UDP-D-galactose 4-epimerase 1); UDP-glucose 4-epimerase/ protein dimerization | chr1:4356124-4358120 REVERSEhighly similar to ( 548) GALE1_PEA UDP-glucose 4-epimerase (EC 5.1.3.2) (Galactowaldenase) (UDP-galactose 4-epimerase) - Pisum sativum (Garden pea)highly similar to ( 575) loc_os09g35800 12009.m065…	1.281
10.1.5	cell wall.precursor synthesis.UXS	grmzm2g007195	Transcript	(grmzm2g007195_t02): highly similar to ( 625) AT2G47650 | Symbols: UXS4 | UXS4 (UDP-XYLOSE SYNTHASE 4); UDP-glucuronate decarboxylase/ catalytic | chr2:19538751-19541364 REVERSEweakly similar to ( 102) GME1_ORYSA GDP-mannose 3,5-epimerase 1 (EC 5.1.3.18) (GDP-Man 3,5-epimerase 1) (OsGME-1) - Oryza sativa (Rice)highly similar to ( 718) loc_os05g29990 12005.m07235 protein UDP-glucuronic acid decarb…	1.379
10.1.5	cell wall.precursor synthesis.UXS	grmzm2g370048	Transcript	(grmzm2g370048_t01): highly similar to ( 559) AT3G53520 | Symbols: UXS1, ATUXS1 | UXS1 (UDP-GLUCURONIC ACID DECARBOXYLASE 1); UDP-glucuronate decarboxylase/ catalytic | chr3:19841635-19843520 FORWARDvery weakly similar to (91.7) GME2_ORYSA GDP-mannose 3,5-epimerase 2 (EC 5.1.3.18) (GDP-Man 3,5-epimerase 2) - Oryza sativa (Rice)highly similar to ( 677) loc_os01g62020 12001.m150769 protein UDP-gluc…	1.979
10.1.5	cell wall.precursor synthesis.UXS	grmzm2g007404	Transcript	(grmzm2g007404_t02): moderately similar to ( 418) AT2G47650 | Symbols: UXS4 | UXS4 (UDP-XYLOSE SYNTHASE 4); UDP-glucuronate decarboxylase/ catalytic | chr2:19538751-19541364 REVERSEmoderately similar to ( 449) loc_os05g29990 12005.m07235 protein UDP-glucuronic acid decarboxylase 1, putative, expressed seq=cds; coord=8:87034106..87036413:-1; parent_gene=GRMZM2G007404(grmzm2g007404_t03): highly sim…	2.096
5.1	fermentation.aldehyde dehydrogenase	grmzm2g071021	Transcript	(grmzm2g071021_t03): highly similar to ( 512) AT3G24503 | Symbols: ALDH2C4, ALDH1A, REF1 | ALDH2C4; 3-chloroallyl aldehyde dehydrogenase/ aldehyde dehydrogenase (NAD)/ coniferyl-aldehyde dehydrogenase | chr3:8919732-8923029 REVERSEmoderately similar to ( 325) BADH_BETVU Betaine-aldehyde dehydrogenase, chloroplast precursor (EC 1.2.1.8) (BADH) - Beta vulgaris (Sugar beet)highly similar to ( 645) l…	1.534
5.2	fermentation.PDC	grmzm2g087186	Transcript	(grmzm2g087186_t02): highly similar to ( 929) AT4G33070 | Symbols: | pyruvate decarboxylase, putative | chr4:15952519-15954676 REVERSEnearly identical (1077) PDC2_ORYSA Pyruvate decarboxylase isozyme 2 (EC 4.1.1.1) (PDC) - Oryza sativa (Rice)nearly identical (1077) loc_os03g18220 12003.m101116 protein pyruvate decarboxylase isozyme 2, putative, expressed seq=cds; coord=1:45512802..45515978:-1; pa…	1.383
6.4	gluconeogenese/ glyoxylate cycle.PEPCK	grmzm5g870932	Transcript	(grmzm5g870932_t01): nearly identical (1030) AT4G37870 | Symbols: PCK1, PEPCK | PCK1 (PHOSPHOENOLPYRUVATE CARBOXYKINASE 1); ATP binding / phosphoenolpyruvate carboxykinase (ATP)/ phosphoenolpyruvate carboxykinase/ purine nucleotide binding | chr4:17802974-17806332 REVERSEnearly identical (1102) PEPCK_MAIZE Phosphoenolpyruvate carboxykinase [ATP] (EC 4.1.1.49) (PEP carboxykinase) (Phosphoenolpyruv…	1.507
6.3	gluconeogenesis.Malate DH	grmzm2g141289	Transcript	(grmzm2g141289_t01): moderately similar to ( 389) AT3G47520 | Symbols: MDH | MDH (MALATE DEHYDROGENASE); L-malate dehydrogenase/ binding / catalytic/ malate dehydrogenase/ oxidoreductase/ oxidoreductase, acting on the CH-OH group of donors, NAD or NADP as acceptor | chr3:17513657-17514868 FORWARDmoderately similar to ( 322) MDHM_FRAAN Malate dehydrogenase, mitochondrial precursor (EC 1.1.1.37) - …	-2.209
6.3	gluconeogenesis.Malate DH	grmzm2g068455	Transcript	(grmzm2g068455_t01): highly similar to ( 528) AT3G47520 | Symbols: MDH | MDH (MALATE DEHYDROGENASE); L-malate dehydrogenase/ binding / catalytic/ malate dehydrogenase/ oxidoreductase/ oxidoreductase, acting on the CH-OH group of donors, NAD or NADP as acceptor | chr3:17513657-17514868 FORWARDmoderately similar to ( 390) MDHG_ORYSA Malate dehydrogenase, glyoxysomal precursor (EC 1.1.1.37) - Oryza …	1.253
4.1.2	glycolysis.cytosolic branch.phosphoglucomutase (PGM)	grmzm2g023289	Transcript	(grmzm2g023289_t02): weakly similar to ( 175) AT1G23190 | Symbols: | phosphoglucomutase, cytoplasmic, putative / glucose phosphomutase, putative | chr1:8219946-8224186 FORWARDmoderately similar to ( 221) PGMC2_MAIZE Phosphoglucomutase, cytoplasmic 2 (EC 5.4.2.2) (Glucose phosphomutase 2) (PGM 2) - Zea mays (Maize)moderately similar to ( 213) loc_os03g50480 12003.m35578 protein phosphoglucomutase,…	-1.761
4.1.14	glycolysis.cytosolic branch.pyruvate kinase (PK)	grmzm2g004534	Transcript	(grmzm2g004534_t01): highly similar to ( 913) AT3G52990 | Symbols: | pyruvate kinase, putative | chr3:19649336-19652237 FORWARDmoderately similar to ( 376) KPYC_TOBAC Pyruvate kinase, cytosolic isozyme (EC 2.7.1.40) (PK) - Nicotiana tabacum (Common tobacco)highly similar to ( 988) loc_os11g05110 12011.m079911 protein pyruvate kinase, cytosolic isozyme, putative, expressed seq=cds; coord=10:469428…	-1.37
4.1.7	glycolysis.cytosolic branch.triosephosphate isomerase (TPI)	grmzm5g852968	Transcript	(grmzm5g852968_t03): moderately similar to ( 433) AT2G21170 | Symbols: TIM | TIM (TRIOSEPHOSPHATE ISOMERASE); catalytic/ triose-phosphate isomerase | chr2:9071047-9073106 REVERSEmoderately similar to ( 476) TPIC_SECCE Triosephosphate isomerase, chloroplast precursor (EC 5.3.1.1) (TIM) (Triose-phosphate isomerase) - Secale cereale (Rye)highly similar to ( 517) loc_os09g36450 12009.m060049 protein …	-1.754
4.2.14	glycolysis.plastid branch.pyruvate kinase (PK)	grmzm2g066290	Transcript	(grmzm2g066290_t02): highly similar to ( 797) AT3G22960 | Symbols: PKP1, PKP-ALPHA | PKP-ALPHA; pyruvate kinase | chr3:8139369-8141771 FORWARDhighly similar to ( 815) KPYA_RICCO Pyruvate kinase isozyme A, chloroplast precursor (EC 2.7.1.40) - Ricinus communis (Castor bean)highly similar to ( 841) loc_os07g08340 12007.m28952 protein pyruvate kinase isozyme A, chloroplast precursor, putative, expre…	1.555
4.2.14	glycolysis.plastid branch.pyruvate kinase (PK)	grmzm2g152686	Transcript	(grmzm2g152686_t02): moderately similar to ( 260) AT5G52920 | Symbols: PKP1, PKP-BETA1, PKP2 | PKP-BETA1 (PLASTIDIC PYRUVATE KINASE BETA SUBUNIT 1); pyruvate kinase | chr5:21463680-21466612 FORWARDmoderately similar to ( 208) KPYG_TOBAC Pyruvate kinase isozyme G, chloroplast precursor (EC 2.7.1.40) - Nicotiana tabacum (Common tobacco)moderately similar to ( 360) loc_os01g47080 12001.m10904 protei…	1.575
4.2.14	glycolysis.plastid branch.pyruvate kinase (PK)	grmzm2g078200	Transcript	(grmzm2g078200_t01): highly similar to ( 842) AT3G22960 | Symbols: PKP1, PKP-ALPHA | PKP-ALPHA; pyruvate kinase | chr3:8139369-8141771 FORWARDhighly similar to ( 853) KPYA_RICCO Pyruvate kinase isozyme A, chloroplast precursor (EC 2.7.1.40) - Ricinus communis (Castor bean)highly similar to ( 875) loc_os07g08340 12007.m28952 protein pyruvate kinase isozyme A, chloroplast precursor, putative, expre…	1.797
4.3.6	glycolysis.unclear/dually targeted.fructose-2,6-bisphosphatase (Fru2,6BisPase)	grmzm2g021846	Transcript	(grmzm2g021846_t01): highly similar to ( 988) AT1G07110 | Symbols: F2KP, ATF2KP, FKFBP | F2KP (FRUCTOSE-2,6-BISPHOSPHATASE); fructose-2,6-bisphosphate 2-phosphatase | chr1:2178363-2183980 REVERSEnearly identical (1240) loc_os05g07130 12005.m05239 protein fructose-6-phosphate-2-kinase/fructose-2, 6-bisphosphatase, putative, expressed seq=cds; coord=6:124531556..124550917:1; parent_gene=GRMZM2G0218…	-3.025
4.3.1	glycolysis.unclear/dually targeted.UGPase	grmzm2g032003	Transcript	(grmzm2g032003_t05): highly similar to ( 744) AT5G17310 | Symbols: | UTP--glucose-1-phosphate uridylyltransferase, putative / UDP-glucose pyrophosphorylase, putative / UGPase, putative | chr5:5696955-5700845 REVERSEhighly similar to ( 812) UGPA_HORVU UTP--glucose-1-phosphate uridylyltransferase (EC 2.7.7.9) (UDP-glucose pyrophosphorylase) (UDPGP) (UGPase) - Hordeum vulgare (Barley)highly similar …	-1.414
11.8	lipid metabolism.''exotics'' (steroids, squalene etc)	grmzm2g054509	Transcript	(grmzm2g054509_t01): moderately similar to ( 230) AT5G07000 | Symbols: ATST2B, ST2B | ST2B (SULFOTRANSFERASE 2B); hydroxyjasmonate sulfotransferase/ sulfotransferase | chr5:2171651-2172694 REVERSEmoderately similar to ( 417) loc_os04g44460 12004.m09405 protein flavonol sulfotransferase-like, putative, expressed seq=cds; coord=3:12160887..12162233:1; parent_gene=GRMZM2G054509	2.408
11.8.2	lipid metabolism.''exotics'' (steroids, squalene etc).methylsterol monooxygenase	grmzm2g062531	Transcript	(grmzm2g062531_t01): moderately similar to ( 301) AT4G12110 | Symbols: SMO1-1, ATSMO1, ATSMO1-1 | SMO1-1 (STEROL-4ALPHA-METHYL OXIDASE 1-1); 4,4-dimethyl-9beta,19-cyclopropylsterol-4alpha-methyl oxidase/ C-4 methylsterol oxidase/ catalytic | chr4:7254197-7256004 FORWARDmoderately similar to ( 345) loc_os03g01820 12003.m05726 protein C-4 methylsterol oxidase, putative, expressed seq=cds; coord=3:1…	-3.814
11.2.4	lipid metabolism.FA desaturation.omega 6 desaturase	grmzm2g056252	Transcript	(grmzm2g056252_t01): highly similar to ( 561) AT3G12120 | Symbols: FAD2 | FAD2 (FATTY ACID DESATURASE 2); delta12-fatty acid dehydrogenase/ omega-6 fatty acid desaturase | chr3:3860592-3861743 REVERSEhighly similar to ( 576) FD6E2_SOYBN Omega-6 fatty acid desaturase, endoplasmic reticulum isozyme 2 (EC 1.14.19.-) - Glycine max (Soybean)highly similar to ( 697) loc_os02g48560 12002.m100054 protein…	-1.463
11.1.1	lipid metabolism.FA synthesis and FA elongation.Acetyl CoA Carboxylation	grmzm2g377341	Transcript	(grmzm2g377341_t01): nearly identical (3229) AT1G36160 | Symbols: ACC1, AT-ACC1, EMB22, GK, PAS3 | ACC1 (ACETYL-COENZYME A CARBOXYLASE 1); acetyl-CoA carboxylase | chr1:13534196-13543773 FORWARDmoderately similar to ( 228) MCCA_SOYBN Methylcrotonoyl-CoA carboxylase subunit alpha, mitochondrial precursor (EC 6.4.1.4) (3-methylcrotonyl-CoA carboxylase 1) (MCCase subunit alpha) (3-methylcrotonyl-CoA…	1.581
11.1.15	lipid metabolism.FA synthesis and FA elongation.ACP desaturase	grmzm2g143625	Transcript	(grmzm2g143625_t01): moderately similar to ( 394) AT3G02610 | Symbols: | acyl-[acyl-carrier-protein] desaturase/ oxidoreductase/ transition metal ion binding | chr3:555665-557458 FORWARDmoderately similar to ( 407) STAD_RICCO Acyl-[acyl-carrier-protein] desaturase, chloroplast precursor (EC 1.14.19.2) (Stearoyl-ACP desaturase) (Delta(9) stearoyl-acyl carrier protein desaturase) - Ricinus communis…	2.063
11.1.12	lipid metabolism.FA synthesis and FA elongation.ACP protein	grmzm2g149580	Transcript	(grmzm2g149580_t01): weakly similar to ( 117) AT1G54580 | Symbols: ACP2 | ACP2 (ACYL CARRIER PROTEIN 2); acyl carrier | chr1:20389572-20390770 FORWARDweakly similar to ( 186) ACP1_HORVU Acyl carrier protein 1, chloroplast precursor (Acyl carrier protein I) (ACP I) - Hordeum vulgare (Barley)weakly similar to ( 197) loc_os12g34890 12012.m07282 protein acyl carrier protein 1, chloroplast precursor, …	-2.156
11.1.12	lipid metabolism.FA synthesis and FA elongation.ACP protein	grmzm2g136262	Transcript	(grmzm2g136262_t01): weakly similar to ( 114) AT4G25050 | Symbols: ACP4 | ACP4 (acyl carrier protein 4); acyl carrier | chr4:12870178-12871024 FORWARDweakly similar to ( 179) ACP1_HORVU Acyl carrier protein 1, chloroplast precursor (Acyl carrier protein I) (ACP I) - Hordeum vulgare (Barley)weakly similar to ( 197) loc_os12g34890 12012.m07282 protein acyl carrier protein 1, chloroplast precursor, …	-1.433
11.1.8	lipid metabolism.FA synthesis and FA elongation.acyl coa ligase	grmzm2g157113	Transcript	(grmzm2g157113_t01): moderately similar to ( 277) AT5G16370 | Symbols: AAE5 | AAE5 (ACYL ACTIVATING ENZYME 5); catalytic | chr5:5356823-5358481 REVERSEmoderately similar to ( 386) loc_os04g57850 12004.m10669 protein AMP-binding protein, putative, expressed seq=cds; coord=6:116797584..116798770:-1; parent_gene=GRMZM2G157113(grmzm2g157113_t02): highly similar to ( 725) AT5G16370 | Symbols: AAE5 | A…	-1.412
11.1.8	lipid metabolism.FA synthesis and FA elongation.acyl coa ligase	grmzm2g152417	Transcript	(grmzm2g152417_t01): highly similar to ( 814) AT3G16910 | Symbols: AAE7, ACN1 | AAE7 (ACYL-ACTIVATING ENZYME 7); AMP binding / acetate-CoA ligase | chr3:5773231-5775411 REVERSEweakly similar to ( 130) 4CL2_PETCR 4-coumarate--CoA ligase 1 (EC 6.2.1.12) (4CL 1) (4-coumaroyl-CoA synthase 1) - Petroselinum crispum (Parsley) (Petroselinum hortense)highly similar to (1000) loc_os03g19250 12003.m07342 p…	2.924
11.1.10	lipid metabolism.FA synthesis and FA elongation.beta ketoacyl CoA synthase	grmzm2g164974	Transcript	(grmzm2g164974_t01): highly similar to ( 763) AT1G68530 | Symbols: CUT1, POP1, CER6, G2, KCS6 | KCS6 (3-KETOACYL-COA SYNTHASE 6); catalytic/ transferase, transferring acyl groups other than amino-acyl groups | chr1:25713600-25714733 REVERSEhighly similar to ( 889) loc_os03g12030 12003.m06655 protein 3-ketoacyl-CoA synthase, putative, expressed seq=cds; coord=1:27506254..27508489:-1; parent_gene=G…	1.372
11.1.10	lipid metabolism.FA synthesis and FA elongation.beta ketoacyl CoA synthase	grmzm2g149636	Transcript	(grmzm2g149636_t01): highly similar to ( 627) AT1G01120 | Symbols: KCS1 | KCS1 (3-KETOACYL-COA SYNTHASE 1); acyltransferase/ fatty acid elongase | chr1:57392-58978 REVERSEhighly similar to ( 930) loc_os03g14170 12003.m06860 protein senescence-associated protein 15, putative, expressed seq=cds; coord=1:33422637..33424854:-1; parent_gene=GRMZM2G149636	1.659
11.1.10	lipid metabolism.FA synthesis and FA elongation.beta ketoacyl CoA synthase	grmzm2g003501	Transcript	(grmzm2g003501_t01): highly similar to ( 593) AT1G25450 | Symbols: KCS5, CER60 | KCS5 (3-KETOACYL-COA SYNTHASE 5); fatty acid elongase | chr1:8938679-8940282 REVERSEhighly similar to ( 842) loc_os02g49920 12002.m10026 protein 3-ketoacyl-CoA synthase, putative, expressed seq=cds; coord=4:166828995..166830916:1; parent_gene=GRMZM2G003501	2.595
11.1.3	lipid metabolism.FA synthesis and FA elongation.ketoacyl ACP synthase	grmzm2g152105	Transcript	(grmzm2g152105_t01): highly similar to ( 612) AT1G74960 | Symbols: FAB1, KAS2 | FAB1 (FATTY ACID BIOSYNTHESIS 1); 3-oxoacyl-[acyl-carrier-protein] synthase/ fatty-acid synthase | chr1:28152564-28155948 REVERSEmoderately similar to ( 395) KASC1_HORVU 3-oxoacyl-[acyl-carrier-protein] synthase I, chloroplast precursor (EC 2.3.1.41) (Beta-ketoacyl-ACP synthase I) (KAS I) - Hordeum vulgare (Barley)hig…	-1.836
11.1.9	lipid metabolism.FA synthesis and FA elongation.long chain fatty acid CoA ligase	grmzm2g101875	Transcript	(grmzm2g101875_t02): highly similar to ( 858) AT2G47240 | Symbols: LACS1 | long-chain-fatty-acid--CoA ligase family protein / long-chain acyl-CoA synthetase family protein | chr2:19393835-19397616 FORWARDvery weakly similar to (98.2) 4CL1_ORYSA 4-coumarate--CoA ligase 1 (EC 6.2.1.12) (4CL 1) (4-coumaroyl-CoA synthase 1) - Oryza sativa (Rice)nearly identical (1138) loc_os05g04170 12005.m083564 pro…	2.222
11.10.4	lipid metabolism.glycolipid synthesis.sulfolipid synthase	grmzm2g049190	Transcript	(grmzm2g049190_t01): highly similar to ( 604) AT5G01220 | Symbols: SQD2 | SQD2 (sulfoquinovosyldiacylglycerol 2); UDP-glycosyltransferase/ UDP-sulfoquinovose:DAG sulfoquinovosyltransferase/ transferase, transferring glycosyl groups | chr5:86907-89885 REVERSEhighly similar to ( 753) loc_os03g15840 12003.m07021 protein glycosyl transferase, group 1 family protein, putative, expressed seq=cds; coord…	-1.181
11.9.2	lipid metabolism.lipid degradation.lipases	grmzm2g045714	Transcript	(grmzm2g045714_t01): highly similar to ( 631) AT1G73920 | Symbols: | lipase family protein | chr1:27791767-27794698 FORWARDhighly similar to ( 663) loc_os01g33784 12001.m09690 protein carboxylic ester hydrolase/ lipase, putative, expressed seq=cds; coord=3:101957769..101964970:1; parent_gene=GRMZM2G045714	-1.77
11.9.2.1	lipid metabolism.lipid degradation.lipases.triacylglycerol lipase	grmzm2g176542	Transcript	(grmzm2g176542_t02): moderately similar to ( 487) AT1G05790 | Symbols: | lipase class 3 family protein | chr1:1733996-1737365 FORWARDhighly similar to ( 983) loc_os01g67420 12001.m12846 protein triacylglycerol lipase, putative, expressed seq=cds; coord=3:166662691..166670527:-1; parent_gene=GRMZM2G176542(grmzm2g176542_t01): very weakly similar to (89.4) AT1G05790 | Symbols: | lipase class 3 famil…	1.537
11.9.2.1	lipid metabolism.lipid degradation.lipases.triacylglycerol lipase	grmzm2g179777	Transcript	(grmzm2g179777_t01): weakly similar to ( 149) AT5G50890 | Symbols: | LOCATED IN: cellular_component unknown; EXPRESSED IN: 17 plant structures; EXPRESSED DURING: 13 growth stages; BEST Arabidopsis thaliana protein match is: lipase class 3 family protein (TAIR:AT2G05260.1); Has 115 Blast hits to 115 proteins in 7 species: Archae - 0; Bacteria - 0; Metazoa - 0; Fungi - 0; Plants - 115; Viruses - 0;…	2.025
11.9.2.1	lipid metabolism.lipid degradation.lipases.triacylglycerol lipase	grmzm2g124759	Transcript	(grmzm2g124759_t01): moderately similar to ( 278) AT4G18550 | Symbols: | lipase class 3 family protein | chr4:10225006-10226862 REVERSEmoderately similar to ( 385) loc_os05g49840 12005.m09054 protein triacylglycerol lipase, putative, expressed seq=cds; coord=8:133565922..133567555:1; parent_gene=GRMZM2G124759	2.563
11.9.2.1	lipid metabolism.lipid degradation.lipases.triacylglycerol lipase	grmzm2g059693	Transcript	(grmzm2g059693_t02): moderately similar to ( 206) AT3G14360 | Symbols: | lipase class 3 family protein | chr3:4791596-4793534 FORWARDhighly similar to ( 578) loc_os05g06140 12005.m05141 protein lipase, putative, expressed seq=cds; coord=8:125902255..125906710:1; parent_gene=GRMZM2G059693(grmzm2g059693_t04): moderately similar to ( 214) AT3G14360 | Symbols: | lipase class 3 family protein | chr3:4…	3.387
11.9.3.3	lipid metabolism.lipid degradation.lysophospholipases.glycerophosphodiester phosphodiesterase	grmzm2g018820	Transcript	(grmzm2g018820_t02): moderately similar to ( 278) AT3G02040 | Symbols: SRG3 | SRG3 (senescence-related gene 3); glycerophosphodiester phosphodiesterase/ phosphoric diester hydrolase | chr3:348505-349909 REVERSEmoderately similar to ( 389) loc_os02g31030 12002.m08246 protein glycerophosphodiester phosphodiesterase, putative, expressed seq=cds; coord=5:164727076..164729200:-1; parent_gene=GRMZM2G01…	-3.357
11.9.3.3	lipid metabolism.lipid degradation.lysophospholipases.glycerophosphodiester phosphodiesterase	grmzm2g064962	Transcript	(grmzm2g064962_t02): moderately similar to ( 321) AT5G41080 | Symbols: | glycerophosphoryl diester phosphodiesterase family protein | chr5:16441989-16443835 FORWARDmoderately similar to ( 452) loc_os08g42390 12008.m08217 protein glycerophosphodiester phosphodiesterase, putative, expressed seq=cds; coord=1:195146494..195151440:1; parent_gene=GRMZM2G064962(grmzm2g064962_t01): moderately similar to …	-2.252
11.9.3.3	lipid metabolism.lipid degradation.lysophospholipases.glycerophosphodiester phosphodiesterase	grmzm2g481904	Transcript	(grmzm2g481904_t01): highly similar to ( 597) AT5G55480 | Symbols: SVL1 | SVL1 (SHV3-LIKE 1); glycerophosphodiester phosphodiesterase/ phosphoric diester hydrolase | chr5:22474277-22477819 FORWARDhighly similar to ( 840) loc_os08g39350 12008.m07916 protein glycerophosphoryl diester phosphodiesterase family protein, putative, expressed seq=cds; coord=4:198809551..198814494:1; parent_gene=GRMZM2G48…	1.568
11.9.3.1	lipid metabolism.lipid degradation.lysophospholipases.phospholipase D	grmzm2g108912	Transcript	(grmzm2g108912_t01): nearly identical (1092) AT4G35790 | Symbols: ATPLDDELTA, PLDDELTA | ATPLDDELTA; phospholipase D | chr4:16955774-16959875 REVERSEhighly similar to ( 652) PLDA1_VIGUN Phospholipase D alpha 1 (EC 3.1.4.4) (PLD alpha 1) (Choline phosphatase 1) (Phosphatidylcholine-hydrolyzing phospholipase D 1) - Vigna unguiculata (Cowpea)nearly identical (1432) loc_os09g37100 12009.m06658 protei…	-2.58
11.9.3.1	lipid metabolism.lipid degradation.lysophospholipases.phospholipase D	grmzm2g133943	Transcript	(grmzm2g133943_t01): nearly identical (1211) AT2G42010 | Symbols: PLDBETA1, PLDBETA | PLDBETA1 (PHOSPHOLIPASE D BETA 1); phospholipase D | chr2:17533018-17537990 REVERSEhighly similar to ( 689) PLDA1_TOBAC Phospholipase D alpha 1 (EC 3.1.4.4) (PLD alpha 1) (Choline phosphatase 1) (Phosphatidylcholine-hydrolyzing phospholipase D 1) - Nicotiana tabacum (Common tobacco)nearly identical (1522) loc_os…	1.283
11.9.3.1	lipid metabolism.lipid degradation.lysophospholipases.phospholipase D	grmzm2g179792	Transcript	(grmzm2g179792_t06): highly similar to ( 991) AT3G15730 | Symbols: PLDALPHA1, PLD | PLDALPHA1 (PHOSPHOLIPASE D ALPHA 1); phospholipase D | chr3:5330835-5333474 FORWARDnearly identical (1026) PLDA1_MAIZE Phospholipase D alpha 1 (EC 3.1.4.4) (PLD alpha 1) (Choline phosphatase 1) (Phosphatidylcholine-hydrolyzing phospholipase D 1) - Zea mays (Maize)nearly identical (1229) loc_os03g27370 12003.m08064…	2.387
11.3	lipid metabolism.Phospholipid synthesis	grmzm2g170400	Transcript	(grmzm2g170400_t04): very weakly similar to (87.4) loc_os05g47540 12005.m27951 protein phosphoethanolamine N-methyltransferase, putative, expressed seq=cds; coord=6:162310315..162311290:-1; parent_gene=GRMZM2G170400(grmzm2g170400_t03): highly similar to ( 597) AT1G73600 | Symbols: | methyltransferase/ phosphoethanolamine N-methyltransferase | chr1:27670825-27673400 FORWARDhighly similar to ( 597)…	-5.911
11.3	lipid metabolism.Phospholipid synthesis	grmzm2g005260	Transcript	(grmzm2g005260_t02): moderately similar to ( 395) loc_os10g10180 12010.m065357 protein CMV 1a interacting protein 1, putative, expressed seq=cds; coord=5:38151595..38154140:1; parent_gene=GRMZM2G005260(grmzm2g005260_t04): highly similar to ( 602) loc_os10g10180 12010.m065357 protein CMV 1a interacting protein 1, putative, expressed seq=cds; coord=5:38151595..38154046:1; parent_gene=GRMZM2G005260(…	-1.783
11.3	lipid metabolism.Phospholipid synthesis	grmzm2g060886	Transcript	(grmzm2g060886_t02): highly similar to ( 815) AT3G18000 | Symbols: NMT1, XPL1, PEAMT | XPL1 (XIPOTL 1); methyltransferase/ phosphoethanolamine N-methyltransferase | chr3:6154578-6157331 FORWARDhighly similar to ( 815) PEAM1_ARATH Phosphoethanolamine N-methyltransferase 1 (EC 2.1.1.103) (PEAMT 1) (AtNMT1) - Arabidopsis thaliana (Mouse-ear cress)highly similar to ( 901) loc_os01g50030 12001.m11187 …	-1.673
11.3	lipid metabolism.Phospholipid synthesis	grmzm2g166176	Transcript	(grmzm2g166176_t01): moderately similar to ( 419) AT3G11430 | Symbols: ATGPAT5, GPAT5 | GPAT5 (GLYCEROL-3-PHOSPHATE ACYLTRANSFERASE 5); 1-acylglycerol-3-phosphate O-acyltransferase/ acyltransferase/ organic anion transmembrane transporter | chr3:3595911-3597678 FORWARDhighly similar to ( 552) loc_os05g38350 12005.m08014 protein glycerol-3-phosphate acyltransferase 8, putative, expressed seq=cds; …	1.893
11.3.6	lipid metabolism.Phospholipid synthesis.choline-phosphate cytidylyltransferase	grmzm2g171229	Transcript	(grmzm2g171229_t01): moderately similar to ( 402) AT4G15130 | Symbols: ATCCT2, CCT2 | catalytic/ choline-phosphate cytidylyltransferase/ nucleotidyltransferase | chr4:8637793-8639388 FORWARDhighly similar to ( 505) loc_os08g06450 12008.m04784 protein choline-phosphate cytidylyltransferase B, putative, expressed seq=cds; coord=10:77107572..77109667:1; parent_gene=GRMZM2G171229	-3.555
11.3.7	lipid metabolism.Phospholipid synthesis.cyclopropane-fatty-acyl-phospholipid synthase	grmzm2g178917	Transcript	(grmzm2g178917_t01): nearly identical (1188) AT3G23530 | Symbols: | cyclopropane fatty acid synthase, putative / CPA-FA synthase, putative | chr3:8437472-8442597 FORWARDnearly identical (1211) loc_os12g16650 12012.m073808 protein cyclopropane fatty acid synthase, putative, expressed seq=cds; coord=2:192393128..192403181:1; parent_gene=GRMZM2G178917	1.527
11.3.5	lipid metabolism.Phospholipid synthesis.diacylglycerol kinase	grmzm2g106578	Transcript	(grmzm2g106578_t02): highly similar to ( 643) AT2G20900 | Symbols: DGK5, ATDGK5 | diacylglycerol kinase, putative | chr2:8989412-8992798 REVERSEhighly similar to ( 840) loc_os04g54200 12004.m10312 protein diacylglycerol kinase, putative, expressed seq=cds; coord=2:6911514..6916578:1; parent_gene=GRMZM2G106578(grmzm2g106578_t01): highly similar to ( 643) AT2G20900 | Symbols: DGK5, ATDGK5 | diacylg…	-1.521
2.2.2.1	major CHO metabolism.degradation.starch.starch cleavage	grmzm5g803981	Transcript	(grmzm5g803981_t02): highly similar to ( 572) AT2G32290 | Symbols: BMY5, BAM6 | BAM6 (BETA-AMYLASE 6); beta-amylase/ catalytic/ cation binding | chr2:13714643-13716906 REVERSEhighly similar to ( 598) AMYB_WHEAT Beta-amylase (EC 3.2.1.2) (1,4-alpha-D-glucan maltohydrolase) - Triticum aestivum (Wheat)highly similar to ( 728) loc_os07g35880 12007.m07842 protein beta-amylase, putative, expressed seq=…	-2.607
2.2.2.1	major CHO metabolism.degradation.starch.starch cleavage	grmzm2g058310	Transcript	(grmzm2g058310_t01): highly similar to ( 655) AT4G15210 | Symbols: ATBETA-AMY, AT-BETA-AMY, RAM1 | BAM5 (BETA-AMYLASE 5); beta-amylase | chr4:8666852-8669357 REVERSEnearly identical (1011) AMYB_MAIZE Beta-amylase (EC 3.2.1.2) (1,4-alpha-D-glucan maltohydrolase) - Zea mays (Maize)highly similar to ( 894) loc_os07g35940 12007.m07847 protein beta-amylase, putative seq=cds; coord=7:155357370..1553605…	-2.063
2.2.2.1	major CHO metabolism.degradation.starch.starch cleavage	grmzm2g035749	Transcript	(grmzm2g035749_t02): moderately similar to ( 352) AT4G17090 | Symbols: CT-BMY, BAM3, BMY8 | CT-BMY (CHLOROPLAST BETA-AMYLASE); beta-amylase | chr4:9605266-9607250 REVERSEmoderately similar to ( 258) AMYB_MEDSA Beta-amylase (EC 3.2.1.2) (1,4-alpha-D-glucan maltohydrolase) - Medicago sativa (Alfalfa)moderately similar to ( 367) loc_os10g41550 12010.m06918 protein beta-amylase, putative, expressed s…	1.818
2.2.1.4	major CHO metabolism.degradation.sucrose.hexokinase	grmzm2g171373	Transcript	(grmzm2g171373_t03): moderately similar to ( 449) AT4G29130 | Symbols: ATHXK1, GIN2, HXK1 | HXK1 (HEXOKINASE 1); ATP binding / fructokinase/ glucokinase/ hexokinase | chr4:14352338-14354865 REVERSEmoderately similar to ( 498) HXK9_ORYSA Hexokinase-9 (EC 2.7.1.1) (Hexokinase-5) - Oryza sativa (Rice)moderately similar to ( 498) loc_os01g52450 12001.m11419 protein hexokinase-2, putative, expressed s…	1.723
2.2.1.5	major CHO metabolism.degradation.sucrose.Susy	grmzm2g060659	Transcript	(grmzm2g060659_t02): nearly identical (1146) AT1G73370 | Symbols: SUS6, ATSUS6 | SUS6 (SUCROSE SYNTHASE 6); UDP-glycosyltransferase/ sucrose synthase | chr1:27584533-27588326 REVERSEhighly similar to ( 934) SUS2_PEA Sucrose synthase 2 (EC 2.4.1.13) (Sucrose-UDP glucosyltransferase 2) - Pisum sativum (Garden pea)nearly identical (1562) loc_os04g24430 12004.m07574 protein sucrose synthase 2, putati…	3.586
2.1.2	major CHO metabolism.synthesis.starch	grmzm2g026889	Transcript	(grmzm2g026889_t01): highly similar to ( 602) AT4G16600 | Symbols: | transferase, transferring glycosyl groups / transferase, transferring hexosyl groups | chr4:9350039-9352707 FORWARDhighly similar to ( 844) loc_os10g40640 12010.m06834 protein transferase, transferring glycosyl groups, putative, expressed seq=cds; coord=9:116957626..116961611:-1; parent_gene=GRMZM2G026889	1.959
2.1.2.2	major CHO metabolism.synthesis.starch.starch synthase	grmzm2g008263	Transcript	(grmzm2g008263_t01): highly similar to ( 771) AT1G32900 | Symbols: | starch synthase, putative | chr1:11920582-11923506 REVERSEhighly similar to ( 966) SSG1B_HORVU Granule-bound starch synthase 1b, chloroplast precursor (EC 2.4.1.242) (Granule-bound starch synthase Ib) (Fragment) - Hordeum vulgare (Barley)nearly identical (1030) loc_os07g22930 12007.m29139 protein granule-bound starch synthase 1b…	-1.99
2.1.2.5	major CHO metabolism.synthesis.starch.transporter	grmzm2g420988	Transcript	(grmzm2g420988_t01): moderately similar to ( 471) AT3G08580 | Symbols: AAC1 | AAC1 (ADP/ATP CARRIER 1); ATP:ADP antiporter/ binding | chr3:2605706-2607030 REVERSEmoderately similar to ( 488) ADT_ORYSA ADP,ATP carrier protein, mitochondrial precursor (ADP/ATP translocase) (Adenine nucleotide translocator) (ANT) - Oryza sativa (Rice)moderately similar to ( 488) loc_os02g48720 12002.m33839 protein A…	3.167
2.1.1.1	major CHO metabolism.synthesis.sucrose.SPS	grmzm2g049076	Transcript	(grmzm2g049076_t01): highly similar to ( 839) AT5G20280 | Symbols: ATSPS1F | ATSPS1F (sucrose phosphate synthase 1F); sucrose-phosphate synthase/ transferase, transferring glycosyl groups | chr5:6844994-6849997 REVERSEhighly similar to ( 845) SPS_SOLTU Sucrose-phosphate synthase (EC 2.4.1.14) (UDP-glucose-fructose-phosphate glucosyltransferase) - Solanum tuberosum (Potato)nearly identical (1611) …	-1.638
2.1.1.1	major CHO metabolism.synthesis.sucrose.SPS	grmzm2g462613	Transcript	(grmzm2g462613_t01): nearly identical (1061) AT5G20280 | Symbols: ATSPS1F | ATSPS1F (sucrose phosphate synthase 1F); sucrose-phosphate synthase/ transferase, transferring glycosyl groups | chr5:6844994-6849997 REVERSEnearly identical (1081) SPS_SPIOL Sucrose-phosphate synthase (EC 2.4.1.14) (UDP-glucose-fructose-phosphate glucosyltransferase) - Spinacia oleracea (Spinach)nearly identical (1757) l…	-1.501
3.4.5	minor CHO metabolism.myo-inositol.inositol phosphatase	grmzm2g065225	Transcript	(grmzm2g065225_t01): nearly identical (1078) AT1G05630 | Symbols: AT5PTASE13, 5PTASE13 | 5PTASE13; inositol or phosphatidylinositol phosphatase | chr1:1682483-1687153 FORWARDnearly identical (1473) loc_os08g41270 12008.m080213 protein inositol 1,4,5-trisphosphate 5-phosphatase, putative, expressed seq=cds; coord=4:42811395..42817769:1; parent_gene=GRMZM2G065225(grmzm2g065225_t01): nearly identica…	-1.531
3.5	minor CHO metabolism.others	grmzm2g047592	Transcript	(grmzm2g047592_t03): weakly similar to ( 125) AT5G66530 | Symbols: | aldose 1-epimerase family protein | chr5:26553821-26555575 REVERSEweakly similar to ( 184) loc_os09g15820 12009.m04843 protein apospory-associated protein C, putative, expressed seq=cds; coord=7:89432642..89435998:-1; parent_gene=GRMZM2G047592(grmzm2g047592_t02): moderately similar to ( 414) AT5G66530 | Symbols: | aldose 1-epime…	-1.957
3.5	minor CHO metabolism.others	grmzm2g039588	Transcript	(grmzm2g039588_t01): weakly similar to ( 179) AT5G57330 | Symbols: | aldose 1-epimerase family protein | chr5:23218392-23220664 FORWARDmoderately similar to ( 216) loc_os04g56290 12004.m35496 protein apospory-associated protein C, putative, expressed seq=cds; coord=2:4174781..4178923:-1; parent_gene=GRMZM2G039588(grmzm2g039588_t03): moderately similar to ( 469) AT5G57330 | Symbols: | aldose 1-epi…	-1.529
3.5	minor CHO metabolism.others	grmzm2g011662	Transcript	(grmzm2g011662_t03): moderately similar to ( 463) AT3G61610 | Symbols: | aldose 1-epimerase family protein | chr3:22799480-22801029 FORWARDhighly similar to ( 545) loc_os05g49430 12005.m09013 protein apospory-associated protein C, putative, expressed seq=cds; coord=6:165349659..165353186:1; parent_gene=GRMZM2G011662(grmzm2g011662_t01): very weakly similar to (84.7) AT3G61610 | Symbols: | aldose 1…	-1.295
3.5	minor CHO metabolism.others	grmzm2g111164	Transcript	(grmzm2g111164_t03): moderately similar to ( 331) AT5G53850 | Symbols: | haloacid dehalogenase-like hydrolase family protein | chr5:21861617-21864817 REVERSEmoderately similar to ( 348) loc_os11g29370 12011.m06847 protein hydrolase, putative, expressed seq=cds; coord=3:33058347..33062249:-1; parent_gene=GRMZM2G111164(grmzm2g111164_t02): moderately similar to ( 240) AT5G53850 | Symbols: | haloacid…	-1.209
3.5	minor CHO metabolism.others	grmzm2g087507	Transcript	(grmzm2g087507_t01): moderately similar to ( 315) AT1G59950 | Symbols: | aldo/keto reductase, putative | chr1:22068033-22070588 REVERSEmoderately similar to ( 319) 6DCS_SOYBN NAD(P)H-dependent 6'-deoxychalcone synthase (EC 2.3.1.170) - Glycine max (Soybean)moderately similar to ( 452) loc_os04g37490 12004.m08738 protein NAD(P)H-dependent oxidoreductase, putative, expressed seq=cds; coord=2:187627…	1.218
3.5	minor CHO metabolism.others	grmzm2g051842	Transcript	(grmzm2g051842_t01): moderately similar to ( 261) AT1G19600 | Symbols: | pfkB-type carbohydrate kinase family protein | chr1:6779085-6780898 FORWARDmoderately similar to ( 317) loc_os01g01620 12001.m06807 protein ribokinase, putative, expressed seq=cds; coord=8:7516007..7520374:-1; parent_gene=GRMZM2G051842(grmzm2g051842_t02): moderately similar to ( 490) AT1G19600 | Symbols: | pfkB-type carbohyd…	1.393
3.5	minor CHO metabolism.others	grmzm2g171400	Transcript	(grmzm2g171400_t01): moderately similar to ( 496) AT1G19600 | Symbols: | pfkB-type carbohydrate kinase family protein | chr1:6779085-6780898 FORWARDhighly similar to ( 629) loc_os01g01620 12001.m06807 protein ribokinase, putative, expressed seq=cds; coord=3:31388530..31393174:1; parent_gene=GRMZM2G171400	1.408
3.5	minor CHO metabolism.others	grmzm2g479423	Transcript	(grmzm2g479423_t02): weakly similar to ( 191) AT2G37770 | Symbols: | aldo/keto reductase family protein | chr2:15834888-15836659 FORWARDweakly similar to ( 104) NADO2_ORYSA Probable NAD(P)H-dependent oxidoreductase 2 (EC 1.-.-.-) - Oryza sativa (Rice)moderately similar to ( 243) loc_os01g62870 12001.m43275 protein aldose reductase, putative, expressed seq=cds; coord=3:179640025..179643994:-1; par…	1.91
3.1.2.2	minor CHO metabolism.raffinose family.raffinose synthases.putative	grmzm2g037265	Transcript	(grmzm2g037265_t03): highly similar to ( 659) AT1G55740 | Symbols: AtSIP1 | AtSIP1 (Arabidopsis thaliana seed imbibition 1); hydrolase, hydrolyzing O-glycosyl compounds | chr1:20835507-20838707 REVERSEweakly similar to ( 157) STSYN_PEA Stachyose synthase precursor (EC 2.4.1.67) (Galactinol--raffinose galactosyltransferase) - Pisum sativum (Garden pea)highly similar to ( 747) loc_os08g38710 12008.…	1.11
3.3	minor CHO metabolism.sugar alcohols	grmzm2g175423	Transcript	(grmzm2g175423_t01): highly similar to ( 540) AT5G51970 | Symbols: | sorbitol dehydrogenase, putative / L-iditol 2-dehydrogenase, putative | chr5:21111820-21113284 FORWARDhighly similar to ( 619) loc_os08g43190 12008.m08293 protein sorbitol dehydrogenase, putative, expressed seq=cds; coord=1:197267922..197271011:1; parent_gene=GRMZM2G175423(grmzm2g175423_t02): moderately similar to ( 459) AT5G519…	-1.353
3.2.3	minor CHO metabolism.trehalose.potential TPS/TPP	grmzm2g008226	Transcript	(grmzm2g008226_t01): nearly identical (1129) AT1G23870 | Symbols: ATTPS9, TPS9 | ATTPS9; transferase, transferring glycosyl groups / trehalose-phosphatase | chr1:8432695-8435506 FORWARDnearly identical (1498) loc_os08g31980 12008.m07192 protein trehalose 6-phosphate synthase, putative, expressed seq=cds; coord=1:218565960..218571551:-1; parent_gene=GRMZM2G008226	-3.959
3.2.3	minor CHO metabolism.trehalose.potential TPS/TPP	grmzm2g123277	Transcript	(grmzm2g123277_t01): nearly identical (1195) AT1G06410 | Symbols: ATTPS7, TPS7, ATTPSA | ATTPS7; alpha,alpha-trehalose-phosphate synthase (UDP-forming)/ transferase, transferring glycosyl groups / trehalose-phosphatase | chr1:1955413-1958153 FORWARDnearly identical (1543) loc_os01g54560 12001.m150713 protein trehalose synthase, putative, expressed seq=cds; coord=3:197947785..197952726:-1; parent_…	1.413
3.2.3	minor CHO metabolism.trehalose.potential TPS/TPP	grmzm2g099860	Transcript	(grmzm2g099860_t01): nearly identical (1198) AT1G68020 | Symbols: ATTPS6, TPS6 | ATTPS6; alpha,alpha-trehalose-phosphate synthase (UDP-forming)/ transferase, transferring glycosyl groups / trehalose-phosphatase | chr1:25497493-25500241 FORWARDnearly identical (1420) loc_os03g12360 12003.m101250 protein trehalose-6-phosphate synthase, putative, expressed seq=cds; coord=1:28446186..28450646:-1; par…	1.419
3.2.2	minor CHO metabolism.trehalose.TPP	grmzm2g174396	Transcript	(grmzm2g174396_t01): moderately similar to ( 370) AT4G39770 | Symbols: | trehalose-6-phosphate phosphatase, putative | chr4:18449138-18451218 REVERSEmoderately similar to ( 459) loc_os09g20390 12009.m22232 protein expressed protein seq=cds; coord=7:100324179..100326266:-1; parent_gene=GRMZM2G174396	-1.357
9.6	mitochondrial electron transport / ATP synthesis.cytochrome c	grmzm2g081883	Transcript	(grmzm2g081883_t01): moderately similar to ( 216) AT4G10040 | Symbols: CYTC-2 | CYTC-2 (cytochrome c-2); electron carrier/ heme binding / iron ion binding | chr4:6277083-6278281 FORWARDmoderately similar to ( 226) CYC_ORYSA Cytochrome c - Oryza sativa (Rice)moderately similar to ( 228) loc_os05g34770 12005.m27830 protein cytochrome c, putative, expressed seq=cds; coord=3:170498643..170503371:1; p…	-1.69
9.7	mitochondrial electron transport / ATP synthesis.cytochrome c oxidase	grmzm2g152925	Transcript	(grmzm2g152925_t02): weakly similar to ( 112) AT1G22450 | Symbols: COX6B, ATCOX6B2 | COX6B (CYTOCHROME C OXIDASE 6B); cytochrome-c oxidase | chr1:7925447-7926918 FORWARDweakly similar to ( 160) loc_os03g27290 12003.m08056 protein cytochrome c oxidase subunit, putative, expressed seq=cds; coord=1:66948215..66952666:-1; parent_gene=GRMZM2G152925(grmzm2g152925_t01): weakly similar to ( 156) AT1G2245…	-1.156
9.1.1	mitochondrial electron transport / ATP synthesis.NADH-DH.complex I	grmzm2g410710	Transcript	(grmzm2g410710_t02): moderately similar to ( 356) AT5G40770 | Symbols: ATPHB3 | ATPHB3 (PROHIBITIN 3) | chr5:16315589-16316621 REVERSEmoderately similar to ( 412) loc_os02g37000 12002.m08788 protein mitochondrial prohibitin complex protein 1, putative, expressed seq=cds; coord=5:177824671..177827569:-1; parent_gene=GRMZM2G410710(grmzm2g410710_t04): moderately similar to ( 356) AT5G40770 | Symbols…	-3.936
12.2.2	N-metabolism.ammonia metabolism.glutamine synthase	grmzm2g046601	Transcript	(grmzm2g046601_t04): moderately similar to ( 307) AT1G66200 | Symbols: ATGSR2 | ATGSR2; copper ion binding / glutamate-ammonia ligase | chr1:24655552-24657520 REVERSEmoderately similar to ( 340) GLNA5_MAIZE Glutamine synthetase root isozyme 5 (EC 6.3.1.2) (Glutamate--ammonia ligase) (GS117) - Zea mays (Maize)moderately similar to ( 314) loc_os03g12290 12003.m06679 protein glutamine synthetase roo…	-3.338
12.1.2	N-metabolism.nitrate metabolism.nitrite reductase	grmzm2g102959	Transcript	(grmzm2g102959_t01): highly similar to ( 862) AT2G15620 | Symbols: NIR1, NIR, ATHNIR | NIR1 (NITRITE REDUCTASE 1); ferredoxin-nitrate reductase/ nitrite reductase (NO-forming) | chr2:6810552-6812666 FORWARDnearly identical (1051) NIR_MAIZE Ferredoxin--nitrite reductase, chloroplast precursor (EC 1.7.7.1) (Fragment) - Zea mays (Maize)highly similar to ( 974) loc_os01g25484 12001.m43466 protein fer…	-2.935
12.1.1	N-metabolism.nitrate metabolism.NR	grmzm2g568636	Transcript	(grmzm2g568636_t01): nearly identical (1263) AT1G77760 | Symbols: NIA1, GNR1, NR1 | NIA1 (NITRATE REDUCTASE 1); nitrate reductase | chr1:29236005-29239367 REVERSEnearly identical (1660) NIA1_ORYSA Nitrate reductase [NADH] 1 (EC 1.7.1.1) (NR1) - Oryza sativa (Rice)nearly identical (1660) loc_os08g36480 12008.m07637 protein nitrate reductase 1, putative, expressed seq=cds; coord=4:56308168..5631322…	-2.516
12.1.1	N-metabolism.nitrate metabolism.NR	grmzm2g071206	Transcript	(grmzm2g071206_t01): very weakly similar to (91.3) AT1G43580 | Symbols: | unknown protein | chr1:16410673-16412612 REVERSEvery weakly similar to (97.4) NIA1_MAIZE Nitrate reductase [NADH] (EC 1.7.1.1) (NR) (Fragment) - Zea mays (Maize)weakly similar to ( 160) loc_os04g34620 12004.m08556 protein expressed protein seq=cds; coord=2:5853838..5857208:1; parent_gene=GRMZM2G071206	1.987
12.1.1	N-metabolism.nitrate metabolism.NR	grmzm2g076723	Transcript	(grmzm2g076723_t01): nearly identical (1177) AT1G77760 | Symbols: NIA1, GNR1, NR1 | NIA1 (NITRATE REDUCTASE 1); nitrate reductase | chr1:29236005-29239367 REVERSEnearly identical (1486) NIA1_ORYSA Nitrate reductase [NADH] 1 (EC 1.7.1.1) (NR1) - Oryza sativa (Rice)nearly identical (1486) loc_os08g36480 12008.m07637 protein nitrate reductase 1, putative, expressed seq=cds; coord=1:198738739..198743…	4.251
23.2.2	nucleotide metabolism.degradation.purine	grmzm2g091891	Transcript	(grmzm2g091891_t01): moderately similar to ( 484) AT2G03530 | Symbols: UPS2, ATUPS2 | UPS2 (UREIDE PERMEASE 2) | chr2:1071951-1073522 FORWARDmoderately similar to ( 446) UPSA3_VIGUN Probable ureide permease A3 (VuA3) (Fragment) - Vigna unguiculata (Cowpea)highly similar to ( 616) loc_os12g31850 12012.m073839 protein ureide permease 2, putative, expressed seq=cds; coord=10:16571983..16573749:1; pa…	3.605
23.4.1	nucleotide metabolism.phosphotransfer and pyrophosphatases.adenylate kinase	grmzm2g150014	Transcript	(grmzm2g150014_t01): moderately similar to ( 326) AT2G39270 | Symbols: | adenylate kinase family protein | chr2:16399983-16401408 FORWARDmoderately similar to ( 307) KADC_SOLTU Adenylate kinase, chloroplast precursor (EC 2.7.4.3) (ATP-AMP transphosphorylase) - Solanum tuberosum (Potato)moderately similar to ( 390) loc_os04g57540 12004.m35511 protein adenylate kinase, chloroplast precursor, putati…	1.348
23.4.99	nucleotide metabolism.phosphotransfer and pyrophosphatases.misc	grmzm2g090718	Transcript	(grmzm2g090718_t01): weakly similar to ( 170) AT5G09650 | Symbols: AtPPa6 | AtPPa6 (Arabidopsis thaliana pyrophosphorylase 6); inorganic diphosphatase/ pyrophosphatase | chr5:2991331-2993117 REVERSEweakly similar to ( 137) IPYR1_CHLRE Soluble inorganic pyrophosphatase 1, chloroplast precursor (EC 3.6.1.1) (Pyrophosphate phospho-hydrolase 1) (PPase 1) - Chlamydomonas reinhardtiimoderately similar …	-1.418
23.4.99	nucleotide metabolism.phosphotransfer and pyrophosphatases.misc	ac216353.2_fg005	Transcript	(ac216353.2_fgt005): weakly similar to ( 116) AT5G09650 | Symbols: AtPPa6 | AtPPa6 (Arabidopsis thaliana pyrophosphorylase 6); inorganic diphosphatase/ pyrophosphatase | chr5:2991331-2993117 REVERSEweakly similar to ( 128) loc_os02g52940 12002.m100369 protein inorganic pyrophosphatase, putative, expressed seq=cds; coord=5:210593958..210594236:-1; parent_gene=AC216353.2_FG005	-1.405
23.3	nucleotide metabolism.salvage	grmzm2g147213	Transcript	(grmzm2g147213_t01): highly similar to ( 592) AT1G72040 | Symbols: | deoxynucleoside kinase family | chr1:27112159-27114248 REVERSEhighly similar to ( 762) loc_os05g35520 12005.m28016 protein ATP binding protein, putative, expressed seq=cds; coord=8:101822367..101828733:1; parent_gene=GRMZM2G147213	2.18
23.3	nucleotide metabolism.salvage	grmzm2g091891	Transcript	(grmzm2g091891_t01): moderately similar to ( 484) AT2G03530 | Symbols: UPS2, ATUPS2 | UPS2 (UREIDE PERMEASE 2) | chr2:1071951-1073522 FORWARDmoderately similar to ( 446) UPSA3_VIGUN Probable ureide permease A3 (VuA3) (Fragment) - Vigna unguiculata (Cowpea)highly similar to ( 616) loc_os12g31850 12012.m073839 protein ureide permease 2, putative, expressed seq=cds; coord=10:16571983..16573749:1; pa…	3.605
23.3.3	nucleotide metabolism.salvage.NUDIX hydrolases	grmzm2g179133	Transcript	(grmzm2g179133_t02): weakly similar to ( 160) AT3G12600 | Symbols: atnudt16 | atnudt16 (Arabidopsis thaliana Nudix hydrolase homolog 16); hydrolase | chr3:4004676-4005995 FORWARDmoderately similar to ( 234) loc_os03g59580 12003.m10855 protein nudix hydrolase 13, mitochondrial precursor, putative, expressed seq=cds; coord=1:291652426..291669134:-1; parent_gene=GRMZM2G179133(grmzm2g179133_t01): mod…	-1.628
23.3.3	nucleotide metabolism.salvage.NUDIX hydrolases	grmzm2g043275	Transcript	(grmzm2g043275_t01): weakly similar to ( 199) AT3G12600 | Symbols: atnudt16 | atnudt16 (Arabidopsis thaliana Nudix hydrolase homolog 16); hydrolase | chr3:4004676-4005995 FORWARDmoderately similar to ( 259) loc_os07g11120 12007.m05567 protein nudix hydrolase 13, mitochondrial precursor, putative, expressed seq=cds; coord=7:19582975..19593768:1; parent_gene=GRMZM2G043275	-1.292
23.3.3	nucleotide metabolism.salvage.NUDIX hydrolases	grmzm2g044775	Transcript	(grmzm2g044775_t02): weakly similar to ( 189) AT1G28960 | Symbols: ATNUDT15, ATNUDX15 | ATNUDX15 (ARABIDOPSIS THALIANA NUDIX HYDROLASE HOMOLOG 15); hydrolase | chr1:10110135-10111607 REVERSEmoderately similar to ( 282) loc_os05g11870 12005.m05655 protein peroxisomal coenzyme A diphosphatase NUDT7, putative, expressed seq=cds; coord=8:113064531..113068162:-1; parent_gene=GRMZM2G044775(grmzm2g04477…	1.48
23.1.1.10	nucleotide metabolism.synthesis.pyrimidine.CTP synthetase	grmzm5g855337	Transcript	(grmzm5g855337_t01): moderately similar to ( 261) AT3G12670 | Symbols: emb2742 | emb2742 (embryo defective 2742); CTP synthase/ catalytic | chr3:4020351-4024086 REVERSEmoderately similar to ( 315) loc_os05g49770 12005.m27984 protein CTP synthase, putative, expressed seq=cds; coord=6:165540310..165542286:-1; parent_gene=GRMZM5G855337	-2.804
23.1.1.5	nucleotide metabolism.synthesis.pyrimidine.orotate phosphoribosyltransferase	grmzm2g367026	Transcript	(grmzm2g367026_t03): moderately similar to ( 453) AT3G54470 | Symbols: | uridine 5'-monophosphate synthase / UMP synthase (PYRE-F) (UMPS) | chr3:20168285-20170245 REVERSEmoderately similar to ( 452) PYR5_TOBAC Uridine 5'-monophosphate synthase (UMP synthase) [Includes: Orotate phosphoribosyltransferase (EC 2.4.2.10) (OPRTase); Orotidine 5'-phosphate decarboxylase (EC 4.1.1.23) (OMPdecase)] (Fragm…	1.578
7.2.4	OPP.non-reductive PP.ribose 5-phosphate isomerase	grmzm2g456086	Transcript	(grmzm2g456086_t01): moderately similar to ( 347) AT3G04790 | Symbols: | ribose 5-phosphate isomerase-related | chr3:1313365-1314195 FORWARDmoderately similar to ( 408) loc_os07g08030 12007.m05261 protein ribose-5-phosphate isomerase, putative, expressed seq=cds; coord=7:9368739..9372491:-1; parent_gene=GRMZM2G456086	-1.325
7.1.3	OPP.oxidative PP.6-phosphogluconate dehydrogenase	grmzm2g413647	Transcript	(grmzm2g413647_t01): moderately similar to ( 201) AT1G71180 | Symbols: | 6-phosphogluconate dehydrogenase NAD-binding domain-containing protein | chr1:26832335-26833291 FORWARDmoderately similar to ( 337) loc_os05g49070 12005.m08977 protein expressed protein seq=cds; coord=8:70530674..70532028:-1; parent_gene=GRMZM2G413647	-1.498
7.1.3	OPP.oxidative PP.6-phosphogluconate dehydrogenase	grmzm2g153984	Transcript	(grmzm2g153984_t01): moderately similar to ( 416) AT3G25530 | Symbols: GHBDH, ATGHBDH, GLYR1, GR1 | GLYR1 (GLYOXYLATE REDUCTASE 1); 3-hydroxybutyrate dehydrogenase/ phosphogluconate dehydrogenase (decarboxylating) | chr3:9271949-9273514 REVERSEmoderately similar to ( 497) loc_os02g35500 12002.m08638 protein 2-hydroxy-3-oxopropionate reductase, putative, expressed seq=cds; coord=4:120394113..12039…	-1.274
7.1.1	OPP.oxidative PP.G6PD	grmzm2g130230	Transcript	(grmzm2g130230_t01): highly similar to ( 775) AT5G40760 | Symbols: G6PD6 | G6PD6 (GLUCOSE-6-PHOSPHATE DEHYDROGENASE 6); glucose-6-phosphate dehydrogenase | chr5:16311284-16314556 FORWARDhighly similar to ( 788) G6PD_SOLTU Glucose-6-phosphate 1-dehydrogenase, cytoplasmic isoform (EC 1.1.1.49) (G6PD) - Solanum tuberosum (Potato)highly similar to ( 865) loc_os02g38840 12002.m77828 protein glucose-6-…	-1.591
1.3.6	PS.calvin cycle.aldolase	grmzm2g046284	Transcript	(grmzm2g046284_t01): highly similar to ( 629) AT4G38970 | Symbols: | fructose-bisphosphate aldolase, putative | chr4:18163769-18165659 REVERSEhighly similar to ( 710) ALFC_ORYSA Fructose-bisphosphate aldolase, chloroplast precursor (EC 4.1.2.13) (ALDP) - Oryza sativa (Rice)highly similar to ( 710) loc_os11g07020 12011.m28744 protein fructose-bisphosphate aldolase, chloroplast precursor, putative,…	-1.454
1.3.7	PS.calvin cycle.FBPase	grmzm2g306732	Transcript	(grmzm2g306732_t02): weakly similar to ( 114) AT3G54050 | Symbols: | fructose-1,6-bisphosphatase, putative / D-fructose-1,6-bisphosphate 1-phosphohydrolase, putative / FBPase, putative | chr3:20016951-20018527 FORWARDweakly similar to ( 137) F16P1_ORYSA Fructose-1,6-bisphosphatase, chloroplast precursor (EC 3.1.3.11) (D-fructose-1,6-bisphosphate 1-phosphohydrolase) (FBPase) - Oryza sativa (Rice)w…	-1.441
1.3.4	PS.calvin cycle.GAP	grmzm5g845611	Transcript	(grmzm5g845611_t01): highly similar to ( 645) AT1G42970 | Symbols: GAPB | GAPB (GLYCERALDEHYDE-3-PHOSPHATE DEHYDROGENASE B SUBUNIT); glyceraldehyde-3-phosphate dehydrogenase (NADP+)/ glyceraldehyde-3-phosphate dehydrogenase | chr1:16127552-16129584 FORWARDhighly similar to ( 665) G3PB_PEA Glyceraldehyde-3-phosphate dehydrogenase B, chloroplast precursor (EC 1.2.1.13) (NADP-dependent glyceraldehyd…	-2.629
1.3.3	PS.calvin cycle.phosphoglycerate kinase	grmzm2g089136	Transcript	(grmzm2g089136_t01): highly similar to ( 718) AT1G56190 | Symbols: | phosphoglycerate kinase, putative | chr1:21028622-21030454 FORWARDhighly similar to ( 761) PGKH_WHEAT Phosphoglycerate kinase, chloroplast precursor (EC 2.7.2.3) - Triticum aestivum (Wheat)highly similar to ( 778) loc_os05g41640 12005.m08338 protein phosphoglycerate kinase, chloroplast precursor, putative, expressed seq=cds; coo…	-1.593
1.3.12	PS.calvin cycle.PRK	grmzm2g162529	Transcript	(grmzm2g162529_t01): highly similar to ( 639) AT1G32060 | Symbols: PRK | PRK (PHOSPHORIBULOKINASE); ATP binding / phosphoribulokinase/ protein binding | chr1:11532668-11534406 FORWARDhighly similar to ( 733) KPPR_WHEAT Phosphoribulokinase, chloroplast precursor (EC 2.7.1.19) (Phosphopentokinase) (PRKase) (PRK) - Triticum aestivum (Wheat)highly similar to ( 735) loc_os02g47020 12002.m09738 protein…	-1.3
1.3.11	PS.calvin cycle.RPE	grmzm2g026807	Transcript	(grmzm2g026807_t01): moderately similar to ( 411) AT5G61410 | Symbols: RPE | RPE; catalytic/ ribulose-phosphate 3-epimerase | chr5:24684085-24685836 REVERSEmoderately similar to ( 449) RPE_ORYSA Ribulose-phosphate 3-epimerase, chloroplast precursor (EC 5.1.3.1) (Pentose-5-phosphate 3-epimerase) (PPE) (RPE) (R5P3E) - Oryza sativa (Rice)moderately similar to ( 449) loc_os03g07300 12003.m101203 prot…	-1.768
1.3.13	PS.calvin cycle.rubisco interacting	grmzm2g162282	Transcript	(grmzm2g162282_t01): highly similar to ( 700) AT2G39730 | Symbols: RCA | RCA (RUBISCO ACTIVASE); ADP binding / ATP binding / enzyme regulator/ ribulose-1,5-bisphosphate carboxylase/oxygenase activator | chr2:16571174-16573345 REVERSEhighly similar to ( 701) RCA_ORYSA Ribulose bisphosphate carboxylase/oxygenase activase, chloroplast precursor (RuBisCO activase) (RA) - Oryza sativa (Rice)highly sim…	-1.841
1.3.2	PS.calvin cycle.rubisco small subunit	grmzm2g113033	Transcript	(grmzm2g113033_t01): moderately similar to ( 228) AT1G67090 | Symbols: RBCS1A | RBCS1A (RIBULOSE BISPHOSPHATE CARBOXYLASE SMALL CHAIN 1A); copper ion binding / ribulose-bisphosphate carboxylase | chr1:25048590-25049249 REVERSEmoderately similar to ( 344) RBS_MAIZE Ribulose bisphosphate carboxylase small chain, chloroplast precursor (EC 4.1.1.39) (RuBisCO small subunit) - Zea mays (Maize)moderatel…	-1.514
1.3.9	PS.calvin cycle.seduheptulose bisphosphatase	grmzm5g814089	Transcript	(grmzm5g814089_t01): weakly similar to ( 137) AT3G55800 | Symbols: SBPASE | SBPASE (sedoheptulose-bisphosphatase); phosphoric ester hydrolase/ sedoheptulose-bisphosphatase | chr3:20709640-20711421 FORWARDweakly similar to ( 148) S17P_WHEAT Sedoheptulose-1,7-bisphosphatase, chloroplast precursor (EC 3.1.3.37) (Sedoheptulose-bisphosphatase) (SBPase) (SED(1,7)P2ase) - Triticum aestivum (Wheat)weakly…	-1.378
1.3.5	PS.calvin cycle.TPI	grmzm5g852968	Transcript	(grmzm5g852968_t03): moderately similar to ( 433) AT2G21170 | Symbols: TIM | TIM (TRIOSEPHOSPHATE ISOMERASE); catalytic/ triose-phosphate isomerase | chr2:9071047-9073106 REVERSEmoderately similar to ( 476) TPIC_SECCE Triosephosphate isomerase, chloroplast precursor (EC 5.3.1.1) (TIM) (Triose-phosphate isomerase) - Secale cereale (Rye)highly similar to ( 517) loc_os09g36450 12009.m060049 protein …	-1.754
1.1.4	PS.lightreaction.ATP synthase	grmzm5g825759	Transcript	(grmzm5g825759_t01): weakly similar to ( 150) AT4G32260 | Symbols: | ATP synthase family | chr4:15573859-15574586 REVERSEweakly similar to ( 152) ATPX_SPIOL ATP synthase B' chain, chloroplast precursor (EC 3.6.3.14) (Subunit II) - Spinacia oleracea (Spinach)moderately similar to ( 204) loc_os03g17070 12003.m07139 protein ATP synthase B chain, chloroplast precursor, putative, expressed seq=cds; co…	-1.639
1.1.4.7	PS.lightreaction.ATP synthase.delta chain	grmzm5g862663	Transcript	(grmzm5g862663_t01): weakly similar to ( 107) AT4G09650 | Symbols: ATPD | ATPD (ATP SYNTHASE DELTA-SUBUNIT GENE); hydrogen ion transporting ATP synthase, rotational mechanism / proton-transporting ATPase, rotational mechanism | chr4:6100799-6101503 FORWARDweakly similar to ( 173) ATPD_SORBI ATP synthase delta chain, chloroplast precursor (EC 3.6.3.14) - Sorghum bicolor (Sorghum) (Sorghum vulgare)…	-1.353
1.1.4.4	PS.lightreaction.ATP synthase.gamma chain	grmzm2g048907	Transcript	(grmzm2g048907_t01): moderately similar to ( 469) AT4G04640 | Symbols: ATPC1 | ATPC1; enzyme regulator | chr4:2350761-2351882 REVERSEhighly similar to ( 589) ATPG_MAIZE ATP synthase subunit gamma, chloroplast precursor (EC 3.6.3.14) [Contains: Inceptin] - Zea mays (Maize)highly similar to ( 561) loc_os07g32880 12007.m07550 protein ATP synthase gamma chain, chloroplast precursor, putative, express…	-1.609
1.1.40	PS.lightreaction.cyclic electron flow-chlororespiration	grmzm2g364366	Transcript	(grmzm2g364366_t01): very weakly similar to (91.3) NU4LC_WHEAT NAD(P)H-quinone oxidoreductase chain 4L, chloroplast (EC 1.6.5.-) (NAD(P)H dehydrogenase, chain 4L) (NADH-plastoquinone oxidoreductase chain 4L) - Triticum aestivum (Wheat)very weakly similar to (91.3) loc_osp1g00930 11562.m00084 protein NADH dehydrogenase subunit 4L seq=cds; coord=7:44728264..44729023:-1; parent_gene=GRMZM2G364366	-1.234
1.1.40	PS.lightreaction.cyclic electron flow-chlororespiration	grmzm2g134325	Transcript	(grmzm2g134325_t01): very weakly similar to (81.6) ATCG01070 | Symbols: NDHE | NADH dehydrogenase ND4L | chrC:117804-118109 REVERSEweakly similar to ( 110) NU4LC_SACOF NAD(P)H-quinone oxidoreductase chain 4L, chloroplast (EC 1.6.5.-) (NAD(P)H dehydrogenase, chain 4L) (NADH-plastoquinone oxidoreductase chain 4L) - Saccharum officinarum (Sugarcane)weakly similar to ( 110) loc_osp1g00930 11562.m0008…	-1.122
1.1.6	PS.lightreaction.NADH DH	grmzm2g154667	Transcript	(grmzm2g154667_t01): weakly similar to ( 104) IF1C_MAIZE Translation initiation factor IF-1, chloroplast - Zea mays (Maize)weakly similar to ( 104) loc_osp1g00690 11562.m00060 protein translation initiation factor 1 seq=cds; coord=10:100011659..100013586:1; parent_gene=GRMZM2G154667	-1.846
1.1.6	PS.lightreaction.NADH DH	grmzm2g133844	Transcript	(grmzm2g133844_t01): weakly similar to ( 160) AT1G74880 | Symbols: NDH-O | NDH-O (NAD(P)H:plastoquinone dehydrogenase complex subunit O) | chr1:28130112-28131020 REVERSEweakly similar to ( 178) loc_os01g72950 12001.m13327 protein expressed protein seq=cds; coord=8:157375135..157376422:-1; parent_gene=GRMZM2G133844	-1.807
1.1.6	PS.lightreaction.NADH DH	grmzm2g304947	Transcript	(grmzm2g304947_t01): moderately similar to ( 300) ATCG00430 | Symbols: PSBG | Encodes a protein which was originally thought to be part of photosystem II but its wheat homolog was later shown to encode for subunit K of NADH dehydrogenase. | chrC:49257-49934 REVERSEmoderately similar to ( 355) NDHK_SACOF NAD(P)H-quinone oxidoreductase chain K, chloroplast (EC 1.6.5.-) (NAD(P)H dehydrogenase, chain…	-1.586
1.1.6	PS.lightreaction.NADH DH	grmzm5g851051	Transcript	(grmzm5g851051_t01): weakly similar to ( 102) AT1G70760 | Symbols: CRR23 | CRR23 ((chlororespiratory reduction 23) | chr1:26687267-26688201 FORWARDweakly similar to ( 184) loc_os05g28090 12005.m07096 protein expressed protein seq=cds; coord=7:110906646..110908277:-1; parent_gene=GRMZM5G851051	-1.346
1.1.5.4	PS.lightreaction.other electron carrier (ox/red).ferredoxin oxireductase	grmzm2g084279	Transcript	(grmzm2g084279_t02): moderately similar to ( 220) AT1G15140 | Symbols: | oxidoreductase NAD-binding domain-containing protein | chr1:5210642-5212137 REVERSEweakly similar to ( 188) K502_ACTCH Fruit protein PKIWI502 - Actinidia chinensis (Kiwi) (Yangtao)moderately similar to ( 270) loc_os02g22260 12002.m33669 protein fruit protein PKIWI502, putative, expressed seq=cds; coord=5:162834797..162837541…	-2.259
1.1.5.3	PS.lightreaction.other electron carrier (ox/red).ferredoxin reductase	grmzm2g168143	Transcript	(grmzm2g168143_t02): moderately similar to ( 213) AT5G66190 | Symbols: ATLFNR1 | FNR1 (FERREDOXIN-NADP(+)-OXIDOREDUCTASE 1); NADPH dehydrogenase/ electron transporter, transferring electrons within the cyclic electron transport pathway of photosynthesis/ electron transporter, transferring electrons within the noncyclic electron transp | chr5:26451203-26452616 REVERSEmoderately similar to ( 221) F…	-1.385
1.1.2.1	PS.lightreaction.photosystem I.LHC-I	grmzm2g036880	Transcript	(grmzm2g036880_t01): moderately similar to ( 377) AT3G54890 | Symbols: LHCA1 | LHCA1; chlorophyll binding | chr3:20339881-20340922 REVERSEweakly similar to ( 144) CB21_SINAL Chlorophyll a-b binding protein 1, chloroplast precursor (LHCII type I CAB-1) (LHCP) - Sinapis alba (White mustard) (Brassica hirta)moderately similar to ( 427) loc_os06g21590 12006.m32064 protein chlorophyll a-b binding prot…	-1.56
1.1.2.1	PS.lightreaction.photosystem I.LHC-I	grmzm2g038519	Transcript	(grmzm2g038519_t04): moderately similar to ( 251) AT3G61470 | Symbols: LHCA2 | LHCA2; chlorophyll binding | chr3:22745736-22747032 FORWARDmoderately similar to ( 247) CB12_PETHY Chlorophyll a-b binding protein, chloroplast precursor (LHCI type II CAB) - Petunia hybrida (Petunia)moderately similar to ( 258) loc_os07g38960 12007.m29236 protein chlorophyll a-b binding protein, chloroplast precursor,…	-1.347
1.1.2.1	PS.lightreaction.photosystem I.LHC-I	grmzm2g072280	Transcript	(grmzm2g072280_t02): moderately similar to ( 390) AT3G61470 | Symbols: LHCA2 | LHCA2; chlorophyll binding | chr3:22745736-22747032 FORWARDmoderately similar to ( 386) CB12_PETHY Chlorophyll a-b binding protein, chloroplast precursor (LHCI type II CAB) - Petunia hybrida (Petunia)moderately similar to ( 405) loc_os07g38960 12007.m29236 protein chlorophyll a-b binding protein, chloroplast precursor,…	-1.286
1.1.2.2	PS.lightreaction.photosystem I.PSI polypeptide subunits	grmzm5g818058	Transcript	(grmzm5g818058_t02): weakly similar to ( 137) AT2G46820 | Symbols: PTAC8, TMP14, PSAP, PSI-P | PSI-P (PHOTOSYSTEM I P SUBUNIT); DNA binding | chr2:19243729-19244870 FORWARDweakly similar to ( 163) loc_os07g28610 12007.m29162 protein thylakoid membrane phosphoprotein 14 kda, chloroplast precursor, putative, expressed seq=cds; coord=7:145179339..145181182:1; parent_gene=GRMZM5G818058(grmzm5g818058_…	-2.466
1.1.2.2	PS.lightreaction.photosystem I.PSI polypeptide subunits	grmzm2g009048	Transcript	(grmzm2g009048_t01): weakly similar to ( 164) AT5G64040 | Symbols: PSAN | PSAN; calmodulin binding | chr5:25628690-25629409 REVERSEweakly similar to ( 183) PSAN_HORVU Photosystem I reaction center subunit N, chloroplast precursor (PSI-N) - Hordeum vulgare (Barley)weakly similar to ( 184) loc_os12g08770 12012.m04863 protein photosystem I reaction center subunit N, chloroplast precursor, putative, …	-2.382
1.1.2.2	PS.lightreaction.photosystem I.PSI polypeptide subunits	grmzm2g016622	Transcript	(grmzm2g016622_t01): weakly similar to ( 116) PSAE_HORVU Photosystem I reaction center subunit IV, chloroplast precursor (PSI-E) (Photosystem I 10.8 kDa polypeptide) - Hordeum vulgare (Barley)very weakly similar to ( 100) loc_os07g25430 12007.m29150 protein photosystem I reaction center subunit IV A, chloroplast precursor, putative, expressed seq=cds; coord=7:38025162..38027027:1; parent_gene=GRM…	-1.583
1.1.2.2	PS.lightreaction.photosystem I.PSI polypeptide subunits	grmzm2g013342	Transcript	(grmzm2g013342_t01): moderately similar to ( 276) AT4G02770 | Symbols: PSAD-1 | PSAD-1 (photosystem I subunit D-1) | chr4:1229247-1229873 REVERSEmoderately similar to ( 286) PSAD_HORVU Photosystem I reaction center subunit II, chloroplast precursor (Photosystem I 20 kDa subunit) (PSI-D) - Hordeum vulgare (Barley)moderately similar to ( 290) loc_os08g44680 12008.m08440 protein photosystem I reacti…	-1.558
1.1.2.2	PS.lightreaction.photosystem I.PSI polypeptide subunits	grmzm2g017290	Transcript	(grmzm2g017290_t02): moderately similar to ( 270) AT1G31330 | Symbols: PSAF | PSAF (photosystem I subunit F) | chr1:11215011-11215939 REVERSEmoderately similar to ( 311) PSAF_HORVU Photosystem I reaction center subunit III, chloroplast precursor (Light-harvesting complex I 17 kDa protein) (PSI-F) - Hordeum vulgare (Barley)moderately similar to ( 307) loc_os03g56670 12003.m34938 protein photosyste…	-1.37
1.1.2.2	PS.lightreaction.photosystem I.PSI polypeptide subunits	grmzm2g377855	Transcript	(grmzm2g377855_t01): weakly similar to ( 180) AT1G55670 | Symbols: PSAG | PSAG (PHOTOSYSTEM I SUBUNIT G) | chr1:20802874-20803356 REVERSEweakly similar to ( 195) PSAG_HORVU Photosystem I reaction center subunit V, chloroplast precursor (PSI-G) (Photosystem I 9 kDa protein) - Hordeum vulgare (Barley)moderately similar to ( 201) loc_os09g30340 12009.m06185 protein photosystem I reaction center subu…	-1.36
1.1.2.2	PS.lightreaction.photosystem I.PSI polypeptide subunits	grmzm2g016066	Transcript	(grmzm2g016066_t02): weakly similar to ( 130) AT4G28750 | Symbols: PSAE-1 | PSAE-1 (PSA E1 KNOCKOUT); catalytic | chr4:14202951-14203888 REVERSEweakly similar to ( 138) PSAE_HORVU Photosystem I reaction center subunit IV, chloroplast precursor (PSI-E) (Photosystem I 10.8 kDa polypeptide) - Hordeum vulgare (Barley)weakly similar to ( 150) loc_os07g25430 12007.m29150 protein photosystem I reaction …	-1.345
1.1.2.2	PS.lightreaction.photosystem I.PSI polypeptide subunits	grmzm2g001653	Transcript	(grmzm2g001653_t01): weakly similar to ( 197) AT1G08380 | Symbols: PSAO | PSAO (photosystem I subunit O) | chr1:2641004-2641739 REVERSEmoderately similar to ( 256) loc_os04g33830 12004.m08478 protein 16kDa membrane protein, putative, expressed seq=cds; coord=2:56107545..56109039:-1; parent_gene=GRMZM2G001653	-1.26
1.1.2.2	PS.lightreaction.photosystem I.PSI polypeptide subunits	grmzm5g852325	Transcript	(grmzm5g852325_t01): weakly similar to ( 141) ATCG01060 | Symbols: PSAC | Encodes the PsaC subunit of photosystem I. | chrC:117318-117563 REVERSEweakly similar to ( 139) PSAC_WHEAT Photosystem I iron-sulfur center (Photosystem I subunit VII) (9 kDa polypeptide) (PSI-C) (PsaC) - Triticum aestivum (Wheat)weakly similar to ( 141) loc_osp1g00920 11562.m00083 protein photosystem I subunit VII seq=cds;…	-1.234
1.1.2.2	PS.lightreaction.photosystem I.PSI polypeptide subunits	grmzm2g329047	Transcript	(grmzm2g329047_t01): weakly similar to ( 174) AT1G55670 | Symbols: PSAG | PSAG (PHOTOSYSTEM I SUBUNIT G) | chr1:20802874-20803356 REVERSEweakly similar to ( 196) PSAG_HORVU Photosystem I reaction center subunit V, chloroplast precursor (PSI-G) (Photosystem I 9 kDa protein) - Hordeum vulgare (Barley)moderately similar to ( 202) loc_os09g30340 12009.m06185 protein photosystem I reaction center subu…	-1.23
1.1.1.1	PS.lightreaction.photosystem II.LHC-II	grmzm2g429955	Transcript	(grmzm2g429955_t01): moderately similar to ( 306) AT2G34430 | Symbols: LHB1B1, LHCB1.4 | LHB1B1; chlorophyll binding | chr2:14524818-14525618 FORWARDmoderately similar to ( 298) CB48_MAIZE Chlorophyll a-b binding protein 48, chloroplast precursor (LHCII type I CAB-48) (LHCP) - Zea mays (Maize)moderately similar to ( 324) loc_os01g41710 12001.m42672 protein chlorophyll a-b binding protein 2, chlor…	-3.553
1.1.1.1	PS.lightreaction.photosystem II.LHC-II	ac208915.3_fg010	Transcript	(ac208915.3_fgt010): moderately similar to ( 447) AT2G34420 | Symbols: LHB1B2, LHCB1.5 | LHB1B2; chlorophyll binding | chr2:14522716-14523513 REVERSEmoderately similar to ( 481) CB48_MAIZE Chlorophyll a-b binding protein 48, chloroplast precursor (LHCII type I CAB-48) (LHCP) - Zea mays (Maize)moderately similar to ( 480) loc_os01g41710 12001.m42672 protein chlorophyll a-b binding protein 2, chlor…	-3.164
1.1.1.1	PS.lightreaction.photosystem II.LHC-II	grmzm2g104549	Transcript	(grmzm2g104549_t01): moderately similar to ( 454) AT2G34430 | Symbols: LHB1B1, LHCB1.4 | LHB1B1; chlorophyll binding | chr2:14524818-14525618 FORWARDmoderately similar to ( 490) CB48_MAIZE Chlorophyll a-b binding protein 48, chloroplast precursor (LHCII type I CAB-48) (LHCP) - Zea mays (Maize)moderately similar to ( 488) loc_os01g41710 12001.m42672 protein chlorophyll a-b binding protein 2, chlor…	-3.164
1.1.1.1	PS.lightreaction.photosystem II.LHC-II	grmzm2g414192	Transcript	(grmzm2g414192_t01): moderately similar to ( 469) AT2G05100 | Symbols: LHCB2.1, LHCB2 | LHCB2.1; chlorophyll binding | chr2:1823449-1824331 REVERSEhighly similar to ( 502) CB23_ORYSA Chlorophyll a-b binding protein, chloroplast precursor (LHCII type I CAB) (LHCP) - Oryza sativa (Rice)highly similar to ( 502) loc_os03g39610 12003.m35304 protein chlorophyll a-b binding protein, chloroplast precurso…	-2.182
1.1.1.1	PS.lightreaction.photosystem II.LHC-II	grmzm2g092427	Transcript	(grmzm2g092427_t01): moderately similar to ( 279) AT1G15820 | Symbols: LHCB6, CP24 | LHCB6 (LIGHT HARVESTING COMPLEX PSII SUBUNIT 6); chlorophyll binding | chr1:5446685-5447676 REVERSEmoderately similar to ( 282) CB4_SPIOL Chlorophyll a-b binding protein CP24, chloroplast precursor - Spinacia oleracea (Spinach)moderately similar to ( 289) loc_os04g38410 12004.m08831 protein chlorophyll a-b bindin…	-1.929
1.1.1.1	PS.lightreaction.photosystem II.LHC-II	grmzm2g351977	Transcript	(grmzm2g351977_t01): moderately similar to ( 463) AT2G34420 | Symbols: LHB1B2, LHCB1.5 | LHB1B2; chlorophyll binding | chr2:14522716-14523513 REVERSEhighly similar to ( 506) CB22_ORYSA Chlorophyll a-b binding protein 2, chloroplast precursor (LHCII type I CAB-2) (LHCP) - Oryza sativa (Rice)highly similar to ( 506) loc_os01g41710 12001.m42672 protein chlorophyll a-b binding protein 2, chloroplast …	-1.843
1.1.1.1	PS.lightreaction.photosystem II.LHC-II	grmzm2g402936	Transcript	(grmzm2g402936_t01): moderately similar to ( 261) AT2G34420 | Symbols: LHB1B2, LHCB1.5 | LHB1B2; chlorophyll binding | chr2:14522716-14523513 REVERSEmoderately similar to ( 278) CB29_MAIZE Chlorophyll a-b binding protein M9, chloroplast precursor (LHCII type I CAB-M9) (LHCP) - Zea mays (Maize)moderately similar to ( 276) loc_os09g17740 12009.m05032 protein chlorophyll a-b binding protein 1, chlor…	-1.505
1.1.1.1	PS.lightreaction.photosystem II.LHC-II	grmzm2g033885	Transcript	(grmzm2g033885_t03): moderately similar to ( 463) AT5G01530 | Symbols: | chlorophyll A-B binding protein CP29 (LHCB4) | chr5:209084-210243 FORWARDmoderately similar to ( 244) CB29_CHLRE Chlorophyll a-b binding protein CP29 - Chlamydomonas reinhardtiihighly similar to ( 530) loc_os07g37240 12007.m29225 protein expressed protein seq=cds; coord=7:157276313..157277626:-1; parent_gene=GRMZM2G033885(gr…	-1.485
1.1.1.1	PS.lightreaction.photosystem II.LHC-II	grmzm2g149428	Transcript	(grmzm2g149428_t01): moderately similar to ( 400) AT4G10340 | Symbols: LHCB5 | LHCB5 (LIGHT HARVESTING COMPLEX OF PHOTOSYSTEM II 5); chlorophyll binding | chr4:6408200-6409496 FORWARDmoderately similar to ( 203) CB2B_PINSY Chlorophyll a-b binding protein type 2 member 1B, chloroplast precursor (Chlorophyll a-b binding protein type II 1B) (CAB) (LHCP) - Pinus sylvestris (Scots pine)moderately simi…	-1.37
1.1.1.1	PS.lightreaction.photosystem II.LHC-II	grmzm2g153184	Transcript	(grmzm2g153184_t01): moderately similar to ( 380) AT3G47470 | Symbols: LHCA4, CAB4 | LHCA4 (LIGHT-HARVESTING CHLOROPHYLL-PROTEIN COMPLEX I SUBUNIT A4); chlorophyll binding | chr3:17493622-17494773 REVERSEmoderately similar to ( 225) CB12_PETHY Chlorophyll a-b binding protein, chloroplast precursor (LHCI type II CAB) - Petunia hybrida (Petunia)moderately similar to ( 416) loc_os08g33820 12008.m080…	-1.362
1.1.1.1	PS.lightreaction.photosystem II.LHC-II	grmzm2g018627	Transcript	(grmzm2g018627_t02): moderately similar to ( 469) AT2G05100 | Symbols: LHCB2.1, LHCB2 | LHCB2.1; chlorophyll binding | chr2:1823449-1824331 REVERSEhighly similar to ( 502) CB23_ORYSA Chlorophyll a-b binding protein, chloroplast precursor (LHCII type I CAB) (LHCP) - Oryza sativa (Rice)highly similar to ( 502) loc_os03g39610 12003.m35304 protein chlorophyll a-b binding protein, chloroplast precurso…	-1.322
1.1.1.2	PS.lightreaction.photosystem II.PSII polypeptide subunits	grmzm2g441888	Transcript	(grmzm2g441888_t01): moderately similar to ( 274) loc_os08g39430 12008.m07924 protein thylakoid lumenal 19 kDa protein, chloroplast precursor, putative, expressed seq=cds; coord=1:187383447..187384622:-1; parent_gene=GRMZM2G441888	-2.157
1.1.1.2	PS.lightreaction.photosystem II.PSII polypeptide subunits	grmzm2g308944	Transcript	(grmzm2g308944_t01): very weakly similar to (87.8) AT1G67740 | Symbols: PSBY, YCF32 | PSBY | chr1:25394429-25394998 REVERSEvery weakly similar to (94.0) PSBY_SPIOL Photosystem II core complex proteins psbY, chloroplast precursor (L-arginine-metabolizing enzyme) (L-AME) [Contains: Photosystem II protein psbY-1 (psbY-A1); Photosystem II protein psbY-2 (psbY-A2)] - Spinacia oleracea (Spinach)very we…	-2.008
1.1.1.2	PS.lightreaction.photosystem II.PSII polypeptide subunits	grmzm2g016677	Transcript	(grmzm2g016677_t01): moderately similar to ( 283) AT2G30790 | Symbols: PSBP-2 | PSBP-2 (photosystem II subunit P-2); calcium ion binding | chr2:13119047-13120090 REVERSEmoderately similar to ( 323) PSBP_WHEAT Oxygen-evolving enhancer protein 2, chloroplast precursor (OEE2) (23 kDa subunit of oxygen evolving system of photosystem II) (OEC 23 kDa subunit) (23 kDa thylakoid membrane protein) - Triti…	-1.952
1.1.1.2	PS.lightreaction.photosystem II.PSII polypeptide subunits	grmzm2g056424	Transcript	(grmzm2g056424_t01): weakly similar to ( 171) AT1G03600 | Symbols: | photosystem II family protein | chr1:898916-899440 FORWARDweakly similar to ( 197) loc_os03g21560 12003.m07560 protein photosystem II 11 kD protein, putative, expressed seq=cds; coord=1:55454558..55455428:1; parent_gene=GRMZM2G056424	-1.943
1.1.1.2	PS.lightreaction.photosystem II.PSII polypeptide subunits	grmzm2g005984	Transcript	(grmzm2g005984_t01): weakly similar to ( 169) AT1G03600 | Symbols: | photosystem II family protein | chr1:898916-899440 FORWARDweakly similar to ( 189) loc_os03g21560 12003.m07560 protein photosystem II 11 kD protein, putative, expressed seq=cds; coord=9:131571333..131572283:-1; parent_gene=GRMZM2G005984	-1.859
1.1.1.2	PS.lightreaction.photosystem II.PSII polypeptide subunits	grmzm2g172723	Transcript	(grmzm2g172723_t04): weakly similar to ( 101) AT1G76450 | Symbols: | oxygen-evolving complex-related | chr1:28684618-28686109 FORWARDweakly similar to ( 132) loc_os08g40160 12008.m07996 protein thylakoid lumen protein, chloroplast precursor, putative, expressed seq=cds; coord=1:189400505..189402785:1; parent_gene=GRMZM2G172723(grmzm2g172723_t02): weakly similar to ( 101) AT1G76450 | Symbols: | ox…	-1.796
1.1.1.2	PS.lightreaction.photosystem II.PSII polypeptide subunits	grmzm2g012324	Transcript	(grmzm2g012324_t01): weakly similar to ( 110) AT5G02120 | Symbols: OHP | OHP (ONE HELIX PROTEIN) | chr5:419144-419633 FORWARDweakly similar to ( 124) loc_os05g22730 12005.m06569 protein expressed protein seq=cds; coord=7:5128016..5130109:-1; parent_gene=GRMZM2G012324	-1.768
1.1.1.2	PS.lightreaction.photosystem II.PSII polypeptide subunits	grmzm2g113349	Transcript	(grmzm2g113349_t01): highly similar to ( 504) AT3G50820 | Symbols: PSBO2, PSBO-2, OEC33 | PSBO2 (PHOTOSYSTEM II SUBUNIT O-2); oxygen evolving/ poly(U) binding | chr3:18891008-18892311 REVERSEhighly similar to ( 527) PSBO_SOLTU Oxygen-evolving enhancer protein 1, chloroplast precursor (OEE1) (33 kDa subunit of oxygen evolving system of photosystem II) (OEC 33 kDa subunit) (33 kDa thylakoid membran…	-1.718
1.1.1.2	PS.lightreaction.photosystem II.PSII polypeptide subunits	grmzm2g087590	Transcript	(grmzm2g087590_t05): moderately similar to ( 293) AT1G77090 | Symbols: | thylakoid lumenal 29.8 kDa protein | chr1:28960576-28961875 REVERSEmoderately similar to ( 312) loc_os12g08830 12012.m26739 protein tat pathway signal sequence family protein, expressed seq=cds; coord=3:138643970..138645400:-1; parent_gene=GRMZM2G087590(grmzm2g087590_t02): very weakly similar to (82.8) loc_os12g08830 12012.m…	-1.671
1.1.1.2	PS.lightreaction.photosystem II.PSII polypeptide subunits	grmzm2g134130	Transcript	(grmzm2g134130_t02): very weakly similar to (82.8) AT1G67740 | Symbols: PSBY, YCF32 | PSBY | chr1:25394429-25394998 REVERSEvery weakly similar to (87.0) PSBY_SPIOL Photosystem II core complex proteins psbY, chloroplast precursor (L-arginine-metabolizing enzyme) (L-AME) [Contains: Photosystem II protein psbY-1 (psbY-A1); Photosystem II protein psbY-2 (psbY-A2)] - Spinacia oleracea (Spinach)very we…	-1.617
1.1.1.2	PS.lightreaction.photosystem II.PSII polypeptide subunits	grmzm2g176840	Transcript	(grmzm2g176840_t01): moderately similar to ( 253) AT3G55330 | Symbols: PPL1 | PPL1 (PsbP-like protein 1); calcium ion binding | chr3:20514031-20515275 REVERSEmoderately similar to ( 308) loc_os08g25900 12008.m06605 protein chloroplast oxygen-evolving complex/thylakoid lumenal 25.6kDa protein, putative, expressed seq=cds; coord=1:4764679..4766990:-1; parent_gene=GRMZM2G176840	-1.585
1.1.1.2	PS.lightreaction.photosystem II.PSII polypeptide subunits	grmzm2g174984	Transcript	(grmzm2g174984_t01): weakly similar to ( 140) AT1G79040 | Symbols: PSBR | PSBR (photosystem II subunit R) | chr1:29736085-29736781 FORWARDweakly similar to ( 154) PSBR_SOLTU Photosystem II 10 kDa polypeptide, chloroplast precursor (Light-inducible tissue-specific ST-LS1 protein) - Solanum tuberosum (Potato)weakly similar to ( 174) loc_os08g10020 12008.m26609 protein photosystem II 10 kDa polypept…	-1.379
1.1.1.2	PS.lightreaction.photosystem II.PSII polypeptide subunits	grmzm5g804323	Transcript	(grmzm5g804323_t01): moderately similar to ( 209) AT4G21280 | Symbols: PSBQ, PSBQA, PSBQ-1 | oxygen-evolving enhancer protein 3, chloroplast, putative (PSBQ1) (PSBQ) | chr4:11334446-11335587 FORWARDmoderately similar to ( 305) PSBQ1_MAIZE Oxygen-evolving enhancer protein 3-1, chloroplast precursor (OEE3) (16 kDa subunit of oxygen evolving system of photosystem II) (OEC 16 kDa subunit) - Zea mays …	-1.373
1.1.1.2	PS.lightreaction.photosystem II.PSII polypeptide subunits	grmzm2g047954	Transcript	(grmzm2g047954_t02): moderately similar to ( 260) AT2G30790 | Symbols: PSBP-2 | PSBP-2 (photosystem II subunit P-2); calcium ion binding | chr2:13119047-13120090 REVERSEmoderately similar to ( 290) PSBP_SPIOL Oxygen-evolving enhancer protein 2, chloroplast precursor (OEE2) (23 kDa subunit of oxygen evolving system of photosystem II) (OEC 23 kDa subunit) (23 kDa thylakoid membrane protein) - Spina…	-1.346
1.1.1.2	PS.lightreaction.photosystem II.PSII polypeptide subunits	grmzm2g043500	Transcript	(grmzm2g043500_t01): very weakly similar to (86.7) AT5G51545 | Symbols: LPA2 | LPA2 (low psii accumulation2) | chr5:20936434-20937243 FORWARDweakly similar to ( 115) loc_os02g03250 12002.m05675 protein expressed protein seq=cds; coord=5:72698736..72700934:1; parent_gene=GRMZM2G043500	-1.331
1.1.1.2	PS.lightreaction.photosystem II.PSII polypeptide subunits	grmzm2g067883	Transcript	(grmzm2g067883_t01): very weakly similar to (81.3) ATCG00070 | Symbols: PSBK | PSII K protein | chrC:7017-7202 FORWARDweakly similar to ( 111) PSBK_SACOF Photosystem II reaction center protein K precursor (PSII-K) - Saccharum officinarum (Sugarcane)weakly similar to ( 104) loc_osp1g00140 11562.m00003 protein photosystem II protein K seq=cds; coord=5:52139261..52140042:1; parent_gene=GRMZM2G067883	-1.293
1.1.30	PS.lightreaction.state transition	grmzm2g010349	Transcript	(grmzm2g010349_t01): moderately similar to ( 345) AT1G68830 | Symbols: STN7 | STN7 (Stt7 homolog STN7); kinase/ protein kinase | chr1:25872654-25875473 REVERSEweakly similar to ( 147) STT7_CHLRE Serine/threonine-protein kinase stt7, chloroplast precursor (EC 2.7.11.1) - Chlamydomonas reinhardtiimoderately similar to ( 472) loc_os05g47560 12005.m08829 protein serine/threonine-protein kinase SNT7, …	-1.572
1.1.99	PS.lightreaction.unspecified	grmzm2g436710	Transcript	(grmzm2g436710_t01): moderately similar to ( 280) AT5G53490 | Symbols: | thylakoid lumenal 17.4 kDa protein, chloroplast | chr5:21723488-21724621 REVERSEmoderately similar to ( 356) loc_os10g35810 12010.m06399 protein uncharacterized low-complexity proteins, putative, expressed seq=cds; coord=5:24215306..24218389:1; parent_gene=GRMZM2G436710(grmzm2g436710_t02): seq=cds; coord=5:24215306..24216021…	-2.853
1.1.99.1	PS.lightreaction.unspecified.TEF	grmzm2g025882	Transcript	(grmzm2g025882_t01): moderately similar to ( 317) AT1G54780 | Symbols: | thylakoid lumen 18.3 kDa protein | chr1:20439533-20440953 FORWARDmoderately similar to ( 364) loc_os05g33280 12005.m07560 protein beta-propeller domains of methanol dehydrogenase type, putative, expressed seq=cds; coord=8:88438772..88440193:1; parent_gene=GRMZM2G025882	-1.716
1.2.7	PS.photorespiration.glycerate kinase	grmzm2g018786	Transcript	(grmzm2g018786_t02): highly similar to ( 514) AT1G80380 | Symbols: | phosphoribulokinase/uridine kinase-related | chr1:30217895-30219784 FORWARDhighly similar to ( 610) loc_os01g48990 12001.m150688 protein protein Kinase C630.09c, putative, expressed seq=cds; coord=6:42609145..42613069:-1; parent_gene=GRMZM2G018786(grmzm2g018786_t01): moderately similar to ( 420) AT1G80380 | Symbols: | phosphorib…	-1.435
1.2.2	PS.photorespiration.glycolate oxydase	grmzm5g853854	Transcript	(grmzm5g853854_t03): moderately similar to ( 355) AT4G18360 | Symbols: | (S)-2-hydroxy-acid oxidase, peroxisomal, putative / glycolate oxidase, putative / short chain alpha-hydroxy acid oxidase, putative | chr4:10146627-10148386 REVERSEmoderately similar to ( 353) GOX_SPIOL Peroxisomal (S)-2-hydroxy-acid oxidase (EC 1.1.3.15) (Glycolate oxidase) (GOX) (Short chain alpha-hydroxy acid oxidase) - Sp…	2.51
21.2	redox.ascorbate and glutathione	grmzm2g066885	Transcript	(grmzm2g066885_t02): moderately similar to ( 254) AT4G25570 | Symbols: ACYB-2 | ACYB-2; carbon-monoxide oxygenase | chr4:13053887-13055518 REVERSEmoderately similar to ( 337) loc_os02g42890 12002.m09324 protein cytochrome b561, putative, expressed seq=cds; coord=5:189041574..189043751:-1; parent_gene=GRMZM2G066885(grmzm2g066885_t01): moderately similar to ( 254) AT4G25570 | Symbols: ACYB-2 | ACYB…	1.495
21.2	redox.ascorbate and glutathione	grmzm2g134708	Transcript	(grmzm2g134708_t01): highly similar to ( 619) AT3G52880 | Symbols: ATMDAR1 | monodehydroascorbate reductase, putative | chr3:19601477-19604366 REVERSEhighly similar to ( 637) MDARS_CUCSA Monodehydroascorbate reductase, seedling isozyme (EC 1.6.5.4) (MDAR seedling) (Ascorbate free radical reductase seedling) (AFR reductase seedling) - Cucumis sativus (Cucumber)highly similar to ( 748) loc_os08g443…	2.227
21.2.1	redox.ascorbate and glutathione.ascorbate	grmzm2g156227	Transcript	(grmzm2g156227_t01): moderately similar to ( 421) AT4G09010 | Symbols: APX4 | APX4 (ASCORBATE PEROXIDASE 4); heme binding / peroxidase | chr4:5777502-5779338 REVERSEhighly similar to ( 546) loc_os04g51300 12004.m10026 protein L-ascorbate peroxidase, chloroplast precursor, putative, expressed seq=cds; coord=2:12102598..12106650:-1; parent_gene=GRMZM2G156227(grmzm2g156227_t02): weakly similar to ( …	-2.062
21.2.1	redox.ascorbate and glutathione.ascorbate	grmzm5g828229	Transcript	(grmzm5g828229_t01): moderately similar to ( 390) AT1G63940 | Symbols: MDAR6 | monodehydroascorbate reductase, putative | chr1:23730095-23733534 FORWARDmoderately similar to ( 210) MDARS_CUCSA Monodehydroascorbate reductase, seedling isozyme (EC 1.6.5.4) (MDAR seedling) (Ascorbate free radical reductase seedling) (AFR reductase seedling) - Cucumis sativus (Cucumber)moderately similar to ( 496) lo…	-2.016
21.2.1	redox.ascorbate and glutathione.ascorbate	grmzm2g006791	Transcript	(grmzm2g006791_t02): highly similar to ( 536) AT1G77490 | Symbols: TAPX | TAPX (THYLAKOIDAL ASCORBATE PEROXIDASE); L-ascorbate peroxidase | chr1:29117688-29120046 FORWARDhighly similar to ( 666) APX8_ORYSA Probable L-ascorbate peroxidase 8, chloroplast precursor (EC 1.11.1.11) (OsAPx08) - Oryza sativa (Rice)highly similar to ( 666) loc_os02g34810 12002.m08570 protein OsAPx8 - Thylakoid-bound Asco…	-1.6
21.2.1	redox.ascorbate and glutathione.ascorbate	grmzm2g004211	Transcript	(grmzm2g004211_t03): moderately similar to ( 420) AT4G35000 | Symbols: APX3 | APX3 (ASCORBATE PEROXIDASE 3); L-ascorbate peroxidase | chr4:16665007-16667541 REVERSEmoderately similar to ( 447) APX3_ORYSA Probable L-ascorbate peroxidase 3 (EC 1.11.1.11) (OsAPx03) - Oryza sativa (Rice)moderately similar to ( 447) loc_os04g14680 12004.m06705 protein OsAPx3 - Peroxisomal Ascorbate Peroxidase encoding…	2.909
21.2.1.2	redox.ascorbate and glutathione.ascorbate.GDP-L-galactose-hexose-1-phosphate guanyltransferase	grmzm2g057186	Transcript	(grmzm2g057186_t03): moderately similar to ( 321) AT5G55120 | Symbols: VTC5 | VTC5 (VITAMIN C DEFECTIVE 5); GDP-D-glucose phosphorylase/ galactose-1-phosphate guanylyltransferase (GDP)/ quercetin 4'-O-glucosyltransferase | chr5:22369515-22371709 FORWARDmoderately similar to ( 409) loc_os12g08810 12012.m04867 protein VTC2, putative, expressed seq=cds; coord=6:23725174..23728351:-1; parent_gene=GRM…	-1.382
21.2.2	redox.ascorbate and glutathione.glutathione	grmzm2g139600	Transcript	(grmzm2g139600_t02): moderately similar to ( 315) AT4G29210 | Symbols: GGT4 | GGT4 (GAMMA-GLUTAMYL TRANSPEPTIDASE 4); gamma-glutamyltransferase/ glutathione gamma-glutamylcysteinyltransferase | chr4:14400990-14402752 FORWARDmoderately similar to ( 451) loc_os01g05810 12001.m07212 protein gamma-glutamyltranspeptidase 1 precursor, putative, expressed seq=cds; coord=8:14793941..14796834:1; parent_ge…	1.664
21.2.2	redox.ascorbate and glutathione.glutathione	grmzm2g111579	Transcript	(grmzm2g111579_t01): highly similar to ( 780) AT4G23100 | Symbols: RML1, PAD2, GSH1, CAD2 | GSH1 (GLUTAMATE-CYSTEINE LIGASE); glutamate-cysteine ligase | chr4:12103779-12106751 REVERSEhighly similar to ( 783) GSH1_MEDTR Glutamate--cysteine ligase, chloroplast precursor (EC 6.3.2.2) (Gamma-glutamylcysteine synthetase) (Gamma-ECS) (GCS) - Medicago truncatula (Barrel medic)highly similar to ( 879) l…	1.958
14.15	S-assimilation.AKN	grmzm5g845021	Transcript	(grmzm5g845021_t01): moderately similar to ( 319) AT3G03900 | Symbols: | adenylylsulfate kinase, putative | chr3:1002975-1004271 REVERSEmoderately similar to ( 315) KAPS_CATRO Adenylyl-sulfate kinase, chloroplast precursor (EC 2.7.1.25) (APS kinase) (Adenosine-5'-phosphosulfate kinase) (ATP adenosine-5'-phosphosulfate 3'-phosphotransferase) - Catharanthus roseus (Rosy periwinkle) (Madagascar peri…	1.82
14.1	S-assimilation.ATPS	grmzm2g158147	Transcript	(grmzm2g158147_t01): highly similar to ( 674) AT1G19920 | Symbols: APS2, ASA1 | APS2; sulfate adenylyltransferase (ATP) | chr1:6914835-6916657 REVERSEhighly similar to ( 684) loc_os04g02050 12004.m35236 protein bifunctional 3-phosphoadenosine 5-phosphosulfate synthetase 2, putative, expressed seq=cds; coord=2:112635028..112643280:1; parent_gene=GRMZM2G158147	-1.426
16.8.2	secondary metabolism.flavonoids.chalcones	grmzm2g315230	Transcript	(grmzm2g315230_t02): very weakly similar to (95.9) AT2G26310 | Symbols: | chalcone isomerase | chr2:11201770-11203919 FORWARDweakly similar to ( 181) loc_os02g53810 12002.m10410 protein expressed protein seq=cds; coord=4:176806320..176807224:-1; parent_gene=GRMZM2G315230(grmzm2g315230_t01): weakly similar to ( 169) AT2G26310 | Symbols: | chalcone isomerase | chr2:11201770-11203919 FORWARDmoderate…	-1.798
16.8.2	secondary metabolism.flavonoids.chalcones	grmzm2g119186	Transcript	(grmzm2g119186_t01): moderately similar to ( 223) AT3G55120 | Symbols: TT5, A11, CFI | TT5 (TRANSPARENT TESTA 5); chalcone isomerase | chr3:20430248-20431415 REVERSEmoderately similar to ( 323) CFI_MAIZE Chalcone--flavonone isomerase (EC 5.5.1.6) (Chalcone isomerase) - Zea mays (Maize)moderately similar to ( 279) loc_os03g60509 12003.m10939 protein expressed protein seq=cds; coord=5:2495759..2497…	-1.191
16.8.2	secondary metabolism.flavonoids.chalcones	grmzm2g175076	Transcript	(grmzm2g175076_t01): weakly similar to ( 167) AT5G05270 | Symbols: | chalcone-flavanone isomerase family protein | chr5:1563543-1564827 FORWARDmoderately similar to ( 212) loc_os12g02370 12012.m26805 protein chalcone--flavonone isomerase, putative, expressed seq=cds; coord=3:231890529..231892088:-1; parent_gene=GRMZM2G175076	1.88
16.8.2	secondary metabolism.flavonoids.chalcones	grmzm2g422750	Transcript	(grmzm2g422750_t02): highly similar to ( 545) AT5G13930 | Symbols: CHS, TT4, ATCHS | TT4 (TRANSPARENT TESTA 4); naringenin-chalcone synthase | chr5:4488762-4490035 FORWARDhighly similar to ( 617) CHS2_MAIZE Chalcone synthase C2 (EC 2.3.1.74) (Naringenin-chalcone synthase C2) - Zea mays (Maize)highly similar to ( 583) loc_os11g32650 12011.m07166 protein chalcone synthase, putative, expressed seq=c…	2.107
16.8.2	secondary metabolism.flavonoids.chalcones	grmzm2g151227	Transcript	(grmzm2g151227_t01): highly similar to ( 644) AT5G13930 | Symbols: CHS, TT4, ATCHS | TT4 (TRANSPARENT TESTA 4); naringenin-chalcone synthase | chr5:4488762-4490035 FORWARDhighly similar to ( 743) CHS2_MAIZE Chalcone synthase C2 (EC 2.3.1.74) (Naringenin-chalcone synthase C2) - Zea mays (Maize)highly similar to ( 702) loc_os11g32650 12011.m07166 protein chalcone synthase, putative, expressed seq=c…	2.643
16.8.3	secondary metabolism.flavonoids.dihydroflavonols	grmzm2g131243	Transcript	(grmzm2g131243_t01): weakly similar to ( 122) AT1G61720 | Symbols: BAN | BAN (BANYULS); oxidoreductase | chr1:22791326-22792757 REVERSEweakly similar to ( 105) DFRA_MAIZE Dihydroflavonol-4-reductase (EC 1.1.1.219) (DFR) (Dihydrokaempferol 4-reductase) - Zea mays (Maize)moderately similar to ( 420) loc_os07g40986 12007.m79911 protein dihydroflavonol-4-reductase, putative, expressed seq=cds; coord=…	-1.774
16.8.3	secondary metabolism.flavonoids.dihydroflavonols	grmzm2g475380	Transcript	(grmzm2g475380_t01): moderately similar to ( 409) AT5G24530 | Symbols: DMR6 | DMR6 (DOWNY MILDEW RESISTANT 6); oxidoreductase/ oxidoreductase, acting on paired donors, with incorporation or reduction of molecular oxygen, 2-oxoglutarate as one donor, and incorporation of one atom each of oxygen into both donors | chr5:8378964-8383154 FORWARDweakly similar to ( 192) FLS_PETHY Flavonol synthase/flav…	-1.585
16.8.3	secondary metabolism.flavonoids.dihydroflavonols	grmzm2g068917	Transcript	!AMBIGUOUS ISOFORM BINNING! (grmzm2g068917_t06): weakly similar to ( 114) AT2G23910 | Symbols: | cinnamoyl-CoA reductase-related | chr2:10177902-10179789 FORWARDmoderately similar to ( 202) loc_os10g42620 12010.m07015 protein dihydroflavonol-4-reductase, putative, expressed seq=cds; coord=1:102247025..102248245:1; parent_gene=GRMZM2G068917(grmzm2g068917_t01): weakly similar to ( 197) AT2G23910 | …	1.24
16.8.3	secondary metabolism.flavonoids.dihydroflavonols	grmzm2g033555	Transcript	(grmzm2g033555_t02): moderately similar to ( 353) AT2G33590 | Symbols: | cinnamoyl-CoA reductase family | chr2:14224622-14226365 FORWARDmoderately similar to ( 212) DFRA_MAIZE Dihydroflavonol-4-reductase (EC 1.1.1.219) (DFR) (Dihydrokaempferol 4-reductase) - Zea mays (Maize)moderately similar to ( 477) loc_os06g41810 12006.m08713 protein dihydroflavonol-4-reductase, putative, expressed seq=cds; c…	1.477
16.8.3	secondary metabolism.flavonoids.dihydroflavonols	grmzm2g062396	Transcript	(grmzm2g062396_t01): highly similar to ( 541) AT3G51240 | Symbols: F3H, TT6, F3'H | F3H (FLAVANONE 3-HYDROXYLASE); naringenin 3-dioxygenase | chr3:19025409-19026658 FORWARDhighly similar to ( 570) FL3H_HORVU Naringenin,2-oxoglutarate 3-dioxygenase (EC 1.14.11.9) (Flavonone-3-hydroxylase) (F3H) (FHT) - Hordeum vulgare (Barley)highly similar to ( 575) loc_os04g56700 12004.m10557 protein naringenin,…	1.587
16.8.3	secondary metabolism.flavonoids.dihydroflavonols	grmzm2g051683	Transcript	(grmzm2g051683_t01): moderately similar to ( 370) AT3G16520 | Symbols: UGT88A1 | UDP-glucoronosyl/UDP-glucosyl transferase family protein | chr3:5618847-5620833 REVERSEweakly similar to ( 161) ZOX_PHAVU Zeatin O-xylosyltransferase (EC 2.4.2.40) (Zeatin O-beta-D-xylosyltransferase) - Phaseolus vulgaris (Kidney bean) (French bean)highly similar to ( 702) loc_os01g50200 12001.m11204 protein anthocya…	1.91
16.8.3	secondary metabolism.flavonoids.dihydroflavonols	grmzm2g026930	Transcript	(grmzm2g026930_t01): moderately similar to ( 424) AT5G42800 | Symbols: DFR, TT3, M318 | DFR (DIHYDROFLAVONOL 4-REDUCTASE); dihydrokaempferol 4-reductase | chr5:17164296-17165864 REVERSEhighly similar to ( 685) DFRA_MAIZE Dihydroflavonol-4-reductase (EC 1.1.1.219) (DFR) (Dihydrokaempferol 4-reductase) - Zea mays (Maize)moderately similar to ( 376) loc_os01g44260 12001.m10683 protein dihydroflavono…	2.914
16.8.3.3	secondary metabolism.flavonoids.dihydroflavonols.flavonoid 3''-monooxygenase	grmzm2g313750	Transcript	(grmzm2g313750_t01): highly similar to ( 552) AT5G07990 | Symbols: TT7, CYP75B1, D501 | TT7 (TRANSPARENT TESTA 7); flavonoid 3'-monooxygenase/ oxygen binding | chr5:2560437-2562859 FORWARDhighly similar to ( 551) F3PH_PETHY Flavonoid 3'-monooxygenase (EC 1.14.13.21) (Flavonoid 3'-hydroxylase) (Cytochrome P450 75B2) - Petunia hybrida (Petunia)highly similar to ( 744) loc_os10g17260 12010.m04813 pr…	1.427
16.8.3.3	secondary metabolism.flavonoids.dihydroflavonols.flavonoid 3''-monooxygenase	grmzm2g025832	Transcript	(grmzm2g025832_t01): highly similar to ( 586) AT5G07990 | Symbols: TT7, CYP75B1, D501 | TT7 (TRANSPARENT TESTA 7); flavonoid 3'-monooxygenase/ oxygen binding | chr5:2560437-2562859 FORWARDhighly similar to ( 585) F3PH_PETHY Flavonoid 3'-monooxygenase (EC 1.14.13.21) (Flavonoid 3'-hydroxylase) (Cytochrome P450 75B2) - Petunia hybrida (Petunia)highly similar to ( 773) loc_os10g17260 12010.m04813 pr…	1.969
16.8.4	secondary metabolism.flavonoids.flavonols	grmzm2g152801	Transcript	(grmzm2g152801_t01): moderately similar to ( 345) AT5G08640 | Symbols: FLS | FLS (FLAVONOL SYNTHASE); flavonol synthase | chr5:2804009-2805175 FORWARDmoderately similar to ( 370) FLS_PETHY Flavonol synthase/flavanone 3-hydroxylase (EC 1.14.11.23) (EC 1.14.11.9) (FLS) - Petunia hybrida (Petunia)moderately similar to ( 500) loc_os02g52840 12002.m10314 protein flavonol synthase/flavanone 3-hydroxyla…	2.46
16.8.5.1	secondary metabolism.flavonoids.isoflavones.isoflavone reductase	grmzm2g114588	Transcript	(grmzm2g114588_t01): moderately similar to ( 250) AT1G75280 | Symbols: | isoflavone reductase, putative | chr1:28252030-28253355 FORWARDmoderately similar to ( 270) IFRH_MAIZE Isoflavone reductase homolog IRL (EC 1.3.1.-) - Zea mays (Maize)moderately similar to ( 386) loc_os01g13610 12001.m07969 protein isoflavone reductase homolog IRL, putative, expressed seq=cds; coord=8:29378685..29379849:-1; …	-4.31
16.8.5.1	secondary metabolism.flavonoids.isoflavones.isoflavone reductase	grmzm2g004036	Transcript	(grmzm2g004036_t01): moderately similar to ( 248) AT1G75290 | Symbols: | oxidoreductase, acting on NADH or NADPH | chr1:28253890-28255173 FORWARDmoderately similar to ( 265) IFRH_TOBAC Isoflavone reductase homolog A622 (EC 1.3.1.-) - Nicotiana tabacum (Common tobacco)moderately similar to ( 340) loc_os01g13610 12001.m07969 protein isoflavone reductase homolog IRL, putative, expressed seq=cds; coo…	-3.183
16.1.4.2	secondary metabolism.isoprenoids.carotenoids.phytoene dehydrogenase	grmzm2g088601	Transcript	(grmzm2g088601_t03): very weakly similar to (82.8) CRTI_CAPAN Phytoene dehydrogenase, chloroplast precursor (EC 1.14.99.-) (Phytoene desaturase) - Capsicum annuum (Bell pepper)highly similar to ( 651) loc_os04g47290 12004.m35413 protein expressed protein seq=cds; coord=2:17901565..17905114:-1; parent_gene=GRMZM2G088601(grmzm2g088601_t02): moderately similar to ( 277) loc_os04g47290 12004.m35413 p…	-1.308
16.1.2.9	secondary metabolism.isoprenoids.mevalonate pathway.farnesyl pyrophosphate synthetase	grmzm2g147721	Transcript	(grmzm2g147721_t01): highly similar to ( 519) AT5G47770 | Symbols: FPS1 | FPS1 (FARNESYL DIPHOSPHATE SYNTHASE 1); dimethylallyltranstransferase/ geranyltranstransferase | chr5:19345297-19347415 FORWARDhighly similar to ( 611) FPPS_MAIZE Farnesyl pyrophosphate synthetase (FPP synthetase) (FPS) (Farnesyl diphosphate synthetase) [Includes: Dimethylallyltranstransferase (EC 2.5.1.1); Geranyltranstran…	2.964
16.1.2.2	secondary metabolism.isoprenoids.mevalonate pathway.HMG-CoA synthase	grmzm2g106263	Transcript	(grmzm2g106263_t01): highly similar to ( 708) AT4G11820 | Symbols: MVA1 | MVA1; acetyl-CoA C-acetyltransferase/ hydroxymethylglutaryl-CoA synthase | chr4:7109124-7111901 REVERSEhighly similar to ( 833) loc_os03g02710 12003.m05811 protein hydroxymethylglutaryl-CoA synthase, putative, expressed seq=cds; coord=9:154020491..154026086:-1; parent_gene=GRMZM2G106263(grmzm2g106263_t03): highly similar to…	2.038
16.1.1	secondary metabolism.isoprenoids.non-mevalonate pathway	grmzm2g105644	Transcript	(grmzm2g105644_t01): highly similar to ( 635) AT1G74470 | Symbols: | geranylgeranyl reductase | chr1:27991248-27992845 FORWARDhighly similar to ( 773) loc_os02g51080 12002.m33869 protein geranylgeranyl hydrogenase, putative, expressed seq=cds; coord=5:206890298..206892838:1; parent_gene=GRMZM2G105644	-1.613
16.1.5	secondary metabolism.isoprenoids.terpenoids	grmzm2g058173	Transcript	(grmzm2g058173_t01): moderately similar to ( 223) AT5G58770 | Symbols: | dehydrodolichyl diphosphate synthase, putative / DEDOL-PP synthase, putative | chr5:23734396-23735495 FORWARDmoderately similar to ( 300) loc_os01g63830 12001.m12498 protein undecaprenyl pyrophosphate synthetase, putative, expressed seq=cds; coord=7:144837690..144838974:-1; parent_gene=GRMZM2G058173	2.141
16.1.5	secondary metabolism.isoprenoids.terpenoids	grmzm2g451187	Transcript	(grmzm2g451187_t01): weakly similar to ( 189) AT5G23960 | Symbols: ATTPS21, TPS21 | TPS21 (TERPENE SYNTHASE 21); (-)-E-beta-caryophyllene synthase/ alpha-humulene synthase | chr5:8092969-8095128 FORWARDmoderately similar to ( 233) DCS1_GOSHI (+)-delta-cadinene synthase (EC 4.2.3.13) (D-cadinene synthase) - Gossypium hirsutum (Upland cotton)moderately similar to ( 367) loc_os02g26014 12002.m07744 …	2.839
16.1.3.2	secondary metabolism.isoprenoids.tocopherol biosynthesis.homogentisate phytyltransferase	grmzm2g048472	Transcript	(grmzm2g048472_t01): moderately similar to ( 449) AT2G18950 | Symbols: HPT1, TPT1, ATHPT, VTE2 | HPT1 (HOMOGENTISATE PHYTYLTRANSFERASE 1); homogentisate phytyltransferase/ prenyltransferase | chr2:8207491-8210047 FORWARDhighly similar to ( 613) loc_os06g44840 12006.m32130 protein homogentisate geranylgeranyl transferase, putative, expressed seq=cds; coord=9:107409674..107419362:-1; parent_gene=GR…	2.036
16.4.1	secondary metabolism.N misc.alkaloid-like	grmzm2g177928	Transcript	(grmzm2g177928_t01): highly similar to ( 520) AT5G22020 | Symbols: | strictosidine synthase family protein | chr5:7287878-7289357 REVERSEweakly similar to ( 165) STSY_CATRO Strictosidine synthase precursor (EC 4.3.3.2) - Catharanthus roseus (Rosy periwinkle) (Madagascar periwinkle)highly similar to ( 684) loc_os03g53950 12003.m10360 protein strictosidine synthase precursor, putative, expressed se…	1.375
16.2	secondary metabolism.phenylpropanoids	grmzm2g085924	Transcript	(grmzm2g085924_t01): very weakly similar to (99.8) AT4G35160 | Symbols: | O-methyltransferase family 2 protein | chr4:16730989-16732808 REVERSEweakly similar to ( 180) ZRP4_MAIZE O-methyltransferase ZRP4 (EC 2.1.1.-) (OMT) - Zea mays (Maize)moderately similar to ( 377) loc_os11g20090 12011.m06084 protein O-methyltransferase ZRP4, putative, expressed seq=cds; coord=2:127092912..127094499:-1; paren…	-3.322
16.2	secondary metabolism.phenylpropanoids	grmzm2g124066	Transcript	(grmzm2g124066_t02): moderately similar to ( 278) AT1G27620 | Symbols: | transferase family protein | chr1:9608444-9610432 FORWARDvery weakly similar to (82.4) HCBT1_DIACA Anthranilate N-benzoyltransferase protein 1 (EC 2.3.1.144) (Anthranilate N-hydroxycinnamoyl/benzoyltransferase 1) - Dianthus caryophyllus (Carnation) (Clove pink)moderately similar to ( 348) loc_os01g01520 12001.m06797 protein …	-1.595
16.2	secondary metabolism.phenylpropanoids	grmzm2g096020	Transcript	!AMBIGUOUS ISOFORM BINNING! (grmzm2g096020_t02): highly similar to ( 503) AT1G20510 | Symbols: OPCL1 | OPCL1 (OPC-8:0 COA LIGASE1); 4-coumarate-CoA ligase | chr1:7103939-7105856 REVERSEmoderately similar to ( 305) 4CL2_TOBAC 4-coumarate--CoA ligase 2 (EC 6.2.1.12) (4CL 2) (4-coumaroyl-CoA synthase 2) - Nicotiana tabacum (Common tobacco)highly similar to ( 662) loc_os03g04000 12003.m05932 protein …	1.428
16.2	secondary metabolism.phenylpropanoids	grmzm2g108714	Transcript	(grmzm2g108714_t01): moderately similar to ( 273) AT3G62160 | Symbols: | transferase family protein | chr3:23014333-23015808 REVERSEweakly similar to ( 108) HCBT1_DIACA Anthranilate N-benzoyltransferase protein 1 (EC 2.3.1.144) (Anthranilate N-hydroxycinnamoyl/benzoyltransferase 1) - Dianthus caryophyllus (Carnation) (Clove pink)highly similar to ( 660) loc_os05g08640 12005.m05379 protein 10-deac…	1.939
16.2	secondary metabolism.phenylpropanoids	grmzm2g147503	Transcript	(grmzm2g147503_t02): very weakly similar to (99.4) AT4G35160 | Symbols: | O-methyltransferase family 2 protein | chr4:16730989-16732808 REVERSEweakly similar to ( 115) ZRP4_MAIZE O-methyltransferase ZRP4 (EC 2.1.1.-) (OMT) - Zea mays (Maize)weakly similar to ( 124) loc_os12g25450 12012.m06370 protein O-methyltransferase ZRP4, putative, expressed seq=cds; coord=4:22359389..22361021:1; parent_gene=…	2.409
16.2	secondary metabolism.phenylpropanoids	grmzm2g097297	Transcript	(grmzm2g097297_t01): moderately similar to ( 201) AT4G35160 | Symbols: | O-methyltransferase family 2 protein | chr4:16730989-16732808 REVERSEmoderately similar to ( 414) ZRP4_MAIZE O-methyltransferase ZRP4 (EC 2.1.1.-) (OMT) - Zea mays (Maize)moderately similar to ( 416) loc_os12g25450 12012.m06370 protein O-methyltransferase ZRP4, putative, expressed seq=cds; coord=4:192916448..192918378:1; par…	2.673
16.2	secondary metabolism.phenylpropanoids	grmzm2g115422	Transcript	(grmzm2g115422_t01): moderately similar to ( 397) AT2G39980 | Symbols: | transferase family protein | chr2:16688437-16689885 REVERSEhighly similar to ( 696) loc_os01g63480 12001.m12464 protein AER, putative, expressed seq=cds; coord=8:167381005..167382964:-1; parent_gene=GRMZM2G115422	3.962
16.2.1.3	secondary metabolism.phenylpropanoids.lignin biosynthesis.4CL	grmzm2g096020	Transcript	!AMBIGUOUS ISOFORM BINNING! (grmzm2g096020_t02): highly similar to ( 503) AT1G20510 | Symbols: OPCL1 | OPCL1 (OPC-8:0 COA LIGASE1); 4-coumarate-CoA ligase | chr1:7103939-7105856 REVERSEmoderately similar to ( 305) 4CL2_TOBAC 4-coumarate--CoA ligase 2 (EC 6.2.1.12) (4CL 2) (4-coumaroyl-CoA synthase 2) - Nicotiana tabacum (Common tobacco)highly similar to ( 662) loc_os03g04000 12003.m05932 protein …	1.428
16.2.1.3	secondary metabolism.phenylpropanoids.lignin biosynthesis.4CL	grmzm2g054013	Transcript	(grmzm2g054013_t05): weakly similar to ( 129) AT1G65060 | Symbols: 4CL3 | 4CL3; 4-coumarate-CoA ligase | chr1:24167927-24171457 REVERSEweakly similar to ( 139) 4CL2_ORYSA 4-coumarate--CoA ligase 2 (EC 6.2.1.12) (4CL 2) (4-coumaroyl-CoA synthase 2) - Oryza sativa (Rice)weakly similar to ( 139) loc_os02g46970 12002.m09733 protein 4-coumarate--CoA ligase 2, putative, expressed seq=cds; coord=4:15814…	1.483
16.2.1.3	secondary metabolism.phenylpropanoids.lignin biosynthesis.4CL	grmzm2g048522	Transcript	(grmzm2g048522_t02): moderately similar to ( 273) AT1G51680 | Symbols: 4CL1, 4CL.1, AT4CL1 | 4CL1 (4-COUMARATE:COA LIGASE 1); 4-coumarate-CoA ligase | chr1:19159080-19161464 REVERSEmoderately similar to ( 281) 4CL2_ORYSA 4-coumarate--CoA ligase 2 (EC 6.2.1.12) (4CL 2) (4-coumaroyl-CoA synthase 2) - Oryza sativa (Rice)moderately similar to ( 314) loc_os08g34790 12008.m07468 protein 4-coumarate--Co…	4.034
16.2.1.2	secondary metabolism.phenylpropanoids.lignin biosynthesis.C4H	grmzm2g139874	Transcript	(grmzm2g139874_t01): highly similar to ( 707) AT2G30490 | Symbols: ATC4H, C4H, CYP73A5 | C4H (CINNAMATE-4-HYDROXYLASE); trans-cinnamate 4-monooxygenase | chr2:12993861-12995683 REVERSEhighly similar to ( 718) TCMO_CATRO Trans-cinnamate 4-monooxygenase (EC 1.14.13.11) (Cinnamic acid 4-hydroxylase) (CA4H) (C4H) (P450C4H) (Cytochrome P450 73) - Catharanthus roseus (Rosy periwinkle) (Madagascar periw…	1.884
16.2.1.2	secondary metabolism.phenylpropanoids.lignin biosynthesis.C4H	grmzm2g147245	Transcript	(grmzm2g147245_t01): highly similar to ( 651) AT2G30490 | Symbols: ATC4H, C4H, CYP73A5 | C4H (CINNAMATE-4-HYDROXYLASE); trans-cinnamate 4-monooxygenase | chr2:12993861-12995683 REVERSEhighly similar to ( 655) TCMO_CATRO Trans-cinnamate 4-monooxygenase (EC 1.14.13.11) (Cinnamic acid 4-hydroxylase) (CA4H) (C4H) (P450C4H) (Cytochrome P450 73) - Catharanthus roseus (Rosy periwinkle) (Madagascar periw…	2.821
16.2.1.10	secondary metabolism.phenylpropanoids.lignin biosynthesis.CAD	grmzm2g443445	Transcript	(grmzm2g443445_t01): highly similar to ( 508) AT1G72680 | Symbols: ATCAD1, CAD1 | cinnamyl-alcohol dehydrogenase, putative | chr1:27359346-27360876 REVERSEmoderately similar to ( 380) MTDH_MESCR Probable mannitol dehydrogenase (EC 1.1.1.255) (NAD-dependent mannitol dehydrogenase) - Mesembryanthemum crystallinum (Common ice plant)highly similar to ( 611) loc_os10g11810 12010.m21843 protein mannito…	1.9
16.2.1.7	secondary metabolism.phenylpropanoids.lignin biosynthesis.CCR1	grmzm2g068917	Transcript	!AMBIGUOUS ISOFORM BINNING! (grmzm2g068917_t06): weakly similar to ( 114) AT2G23910 | Symbols: | cinnamoyl-CoA reductase-related | chr2:10177902-10179789 FORWARDmoderately similar to ( 202) loc_os10g42620 12010.m07015 protein dihydroflavonol-4-reductase, putative, expressed seq=cds; coord=1:102247025..102248245:1; parent_gene=GRMZM2G068917(grmzm2g068917_t01): weakly similar to ( 197) AT2G23910 | …	1.24
16.2.1.4	secondary metabolism.phenylpropanoids.lignin biosynthesis.HCT	grmzm2g129403	Transcript	(grmzm2g129403_t01): weakly similar to ( 129) AT5G48930 | Symbols: HCT | HCT (HYDROXYCINNAMOYL-COA SHIKIMATE/QUINATE HYDROXYCINNAMOYL TRANSFERASE); quinate O-hydroxycinnamoyltransferase/ shikimate O-hydroxycinnamoyltransferase/ transferase | chr5:19836654-19838092 REVERSEweakly similar to ( 112) HCBT1_DIACA Anthranilate N-benzoyltransferase protein 1 (EC 2.3.1.144) (Anthranilate N-hydroxycinnamoy…	3.186
16.2.1.1	secondary metabolism.phenylpropanoids.lignin biosynthesis.PAL	grmzm2g081582	Transcript	(grmzm2g081582_t02): highly similar to ( 885) AT2G37040 | Symbols: pal1, ATPAL1 | pal1 (Phe ammonia lyase 1); phenylalanine ammonia-lyase | chr2:15557602-15560237 REVERSEhighly similar to ( 987) PAL2_ORYSA Phenylalanine ammonia-lyase (EC 4.3.1.5) - Oryza sativa (Rice)nearly identical (1048) loc_os02g41650 12002.m33781 protein phenylalanine ammonia-lyase, putative, expressed seq=cds; coord=4:14346…	1.683
16.2.1.1	secondary metabolism.phenylpropanoids.lignin biosynthesis.PAL	grmzm2g074604	Transcript	(grmzm2g074604_t02): highly similar to ( 800) AT3G53260 | Symbols: PAL2, ATPAL2 | PAL2; phenylalanine ammonia-lyase | chr3:19744256-19746619 REVERSEhighly similar to ( 966) PAL1_ORYSA Phenylalanine ammonia-lyase (EC 4.3.1.5) - Oryza sativa (Rice)highly similar to ( 966) loc_os02g41630 12002.m33418 protein phenylalanine ammonia-lyase, putative, expressed seq=cds; coord=5:186677171..186679442:-1; p…	2.219
16.2.1.1	secondary metabolism.phenylpropanoids.lignin biosynthesis.PAL	grmzm2g441347	Transcript	(grmzm2g441347_t02): highly similar to ( 830) AT3G53260 | Symbols: PAL2, ATPAL2 | PAL2; phenylalanine ammonia-lyase | chr3:19744256-19746619 REVERSEhighly similar to ( 948) PAL1_ORYSA Phenylalanine ammonia-lyase (EC 4.3.1.5) - Oryza sativa (Rice)highly similar to ( 977) loc_os04g43760 12004.m101588 protein phenylalanine ammonia-lyase, putative, expressed seq=cds; coord=2:28118423..28120559:1; par…	2.331
16.2.1.1	secondary metabolism.phenylpropanoids.lignin biosynthesis.PAL	grmzm2g170692	Transcript	(grmzm2g170692_t01): nearly identical (1061) AT2G37040 | Symbols: pal1, ATPAL1 | pal1 (Phe ammonia lyase 1); phenylalanine ammonia-lyase | chr2:15557602-15560237 REVERSEnearly identical (1318) PAL2_ORYSA Phenylalanine ammonia-lyase (EC 4.3.1.5) - Oryza sativa (Rice)nearly identical (1320) loc_os02g41670 12002.m09203 protein phenylalanine ammonia-lyase, putative, expressed seq=cds; coord=5:1867955…	2.997
16.5.99.1	secondary metabolism.sulfur-containing.misc.alliinase	grmzm2g054115	Transcript	(grmzm2g054115_t01): weakly similar to ( 154) AT1G34040 | Symbols: | alliinase family protein | chr1:12374433-12376179 FORWARDmoderately similar to ( 250) loc_os01g52010 12001.m11376 protein alliin lyase precursor, putative, expressed seq=cds; coord=3:202718209..202721089:-1; parent_gene=GRMZM2G054115(grmzm2g054115_t04): weakly similar to ( 141) AT1G34060 | Symbols: | alliinase family protein | c…	2.487
16.7	secondary metabolism.wax	grmzm2g083526	Transcript	(grmzm2g083526_t03): weakly similar to ( 112) AT5G57800 | Symbols: FLP1, YRE, CER3, WAX2 | CER3 (ECERIFERUM 3); binding / catalytic/ iron ion binding / oxidoreductase | chr5:23420589-23423832 FORWARDweakly similar to ( 125) loc_os09g25850 12009.m05737 protein gl1 protein, putative, expressed seq=cds; coord=5:90347006..90347701:1; parent_gene=GRMZM2G083526(grmzm2g083526_t02): highly similar to ( 5…	1.794
8.2.11	TCA / org. transformation.other organic acid transformaitons.atp-citrate lyase	grmzm2g107082	Transcript	(grmzm2g107082_t02): moderately similar to ( 383) AT1G09430 | Symbols: ACLA-3 | ACLA-3; ATP citrate synthase | chr1:3042135-3044978 FORWARDmoderately similar to ( 439) loc_os11g47330 12011.m28910 protein ATP-citrate synthase, putative, expressed seq=cds; coord=4:1483133..1485577:-1; parent_gene=GRMZM2G107082(grmzm2g107082_t01): highly similar to ( 736) AT1G09430 | Symbols: ACLA-3 | ACLA-3; ATP ci…	1.566
8.2.4	TCA / org. transformation.other organic acid transformaitons.IDH	grmzm2g018566	Transcript	(grmzm2g018566_t01): highly similar to ( 604) AT5G03290 | Symbols: | isocitrate dehydrogenase, putative / NAD+ isocitrate dehydrogenase, putative | chr5:794043-795939 FORWARDhighly similar to ( 576) LEU3_SOLTU 3-isopropylmalate dehydrogenase, chloroplast precursor (EC 1.1.1.85) (Beta-IPM dehydrogenase) (IMDH) (3-IPM-DH) - Solanum tuberosum (Potato)highly similar to ( 694) loc_os01g16900 12001.m15…	-1.362
8.1.3	TCA / org. transformation.TCA.aconitase	grmzm2g133988	Transcript	(grmzm2g133988_t01): moderately similar to ( 424) AT4G13430 | Symbols: IIL1 | IIL1 (ISOPROPYL MALATE ISOMERASE LARGE SUBUNIT 1); 4 iron, 4 sulfur cluster binding / hydro-lyase/ lyase | chr4:7804194-7807789 REVERSEmoderately similar to ( 465) loc_os02g03260 12002.m33530 protein 3-isopropylmalate dehydratase large subunit 2, putative, expressed seq=cds; coord=4:238487230..238496342:-1; parent_gene=…	-2.335
8.1.3	TCA / org. transformation.TCA.aconitase	grmzm2g010044	Transcript	(grmzm2g010044_t03): highly similar to ( 798) AT4G13430 | Symbols: IIL1 | IIL1 (ISOPROPYL MALATE ISOMERASE LARGE SUBUNIT 1); 4 iron, 4 sulfur cluster binding / hydro-lyase/ lyase | chr4:7804194-7807789 REVERSEvery weakly similar to (81.6) ACOC_CUCMA Aconitate hydratase, cytoplasmic (EC 4.2.1.3) (Citrate hydro-lyase) (Aconitase) - Cucurbita maxima (Pumpkin) (Winter squash)highly similar to ( 890) …	-2.059
8.1.2	TCA / org. transformation.TCA.CS	grmzm2g064023	Transcript	(grmzm2g064023_t02): highly similar to ( 774) AT2G44350 | Symbols: ATCS, CSY4 | ATCS; ATP binding / ATP citrate synthase/ citrate (SI)-synthase | chr2:18316673-18320524 FORWARDhighly similar to ( 754) CISY_DAUCA Citrate synthase, mitochondrial precursor (EC 2.3.3.1) - Daucus carota (Carrot)highly similar to ( 879) loc_os11g33240 12011.m080018 protein citrate synthase 4, mitochondrial precursor, p…	-1.166
8.1.8	TCA / org. transformation.TCA.fumarase	grmzm2g010823	Transcript	(grmzm2g010823_t01): highly similar to ( 800) AT2G47510 | Symbols: FUM1 | FUM1 (FUMARASE 1); catalytic/ fumarate hydratase | chr2:19498614-19502020 FORWARDhighly similar to ( 860) loc_os03g21950 12003.m07599 protein fumarate hydratase 1, mitochondrial precursor, putative, expressed seq=cds; coord=1:56746484..56752553:1; parent_gene=GRMZM2G010823	-1.12
8.1.9	TCA / org. transformation.TCA.malate DH	grmzm2g141289	Transcript	(grmzm2g141289_t01): moderately similar to ( 389) AT3G47520 | Symbols: MDH | MDH (MALATE DEHYDROGENASE); L-malate dehydrogenase/ binding / catalytic/ malate dehydrogenase/ oxidoreductase/ oxidoreductase, acting on the CH-OH group of donors, NAD or NADP as acceptor | chr3:17513657-17514868 FORWARDmoderately similar to ( 322) MDHM_FRAAN Malate dehydrogenase, mitochondrial precursor (EC 1.1.1.37) - …	-2.209
8.1.9	TCA / org. transformation.TCA.malate DH	grmzm2g068455	Transcript	(grmzm2g068455_t01): highly similar to ( 528) AT3G47520 | Symbols: MDH | MDH (MALATE DEHYDROGENASE); L-malate dehydrogenase/ binding / catalytic/ malate dehydrogenase/ oxidoreductase/ oxidoreductase, acting on the CH-OH group of donors, NAD or NADP as acceptor | chr3:17513657-17514868 FORWARDmoderately similar to ( 390) MDHG_ORYSA Malate dehydrogenase, glyoxysomal precursor (EC 1.1.1.37) - Oryza …	1.253
8.1.1.1	TCA / org. transformation.TCA.pyruvate DH.E1	grmzm2g043198	Transcript	(grmzm2g043198_t01): highly similar to ( 588) AT5G50850 | Symbols: MAB1 | MAB1 (MACCI-BOU); catalytic/ pyruvate dehydrogenase (acetyl-transferring) | chr5:20689671-20692976 FORWARDhighly similar to ( 576) ODPB_PEA Pyruvate dehydrogenase E1 component subunit beta, mitochondrial precursor (EC 1.2.4.1) (PDHE1-B) - Pisum sativum (Garden pea)highly similar to ( 653) loc_os08g42410 12008.m080219 protei…	-3.154
8.1.1.1	TCA / org. transformation.TCA.pyruvate DH.E1	grmzm2g033894	Transcript	(grmzm2g033894_t01): highly similar to ( 624) AT1G01090 | Symbols: PDH-E1 ALPHA | PDH-E1 ALPHA (PYRUVATE DEHYDROGENASE E1 ALPHA); pyruvate dehydrogenase (acetyl-transferring) | chr1:47705-49166 REVERSEmoderately similar to ( 240) ODPA_SOLTU Pyruvate dehydrogenase E1 component subunit alpha, mitochondrial precursor (EC 1.2.4.1) (PDHE1-A) - Solanum tuberosum (Potato)highly similar to ( 725) loc_os0…	-1.629
19.3	tetrapyrrole synthesis.GSA	grmzm2g093900	Transcript	(grmzm2g093900_t03): highly similar to ( 596) AT3G22200 | Symbols: POP2, GABA-T, HER1 | POP2 (POLLEN-PISTIL INCOMPATIBILITY 2); 4-aminobutyrate transaminase/ 4-aminobutyrate:pyruvate transaminase | chr3:7835286-7838863 FORWARDhighly similar to ( 687) loc_os08g10510 12008.m080107 protein aminotransferase y4uB, putative, expressed seq=cds; coord=4:26893269..26901172:1; parent_gene=GRMZM2G093900(grm…	1.46
19.1	tetrapyrrole synthesis.magnesium chelatase	grmzm2g419806	Transcript	(grmzm2g419806_t01): highly similar to ( 528) AT5G45930 | Symbols: CHLI2, CHL I2, CHLI-2 | CHLI2 (MAGNESIUM CHELATASE I2); ATPase/ magnesium chelatase | chr5:18628095-18629565 FORWARDhighly similar to ( 545) CHLI_SOYBN Magnesium-chelatase subunit chlI, chloroplast precursor (EC 6.6.1.1) (Mg-protoporphyrin IX chelatase) - Glycine max (Soybean)highly similar to ( 617) loc_os03g36540 12003.m08774 pr…	-1.514
19.1	tetrapyrrole synthesis.magnesium chelatase	grmzm2g323024	Transcript	(grmzm2g323024_t01): nearly identical (2226) AT5G13630 | Symbols: GUN5, CCH, CHLH, CCH1 | GUN5 (GENOMES UNCOUPLED 5); magnesium chelatase | chr5:4387920-4392082 REVERSEnearly identical (2452) loc_os03g20700 12003.m34853 protein Mg-chelatase subunit XANTHA-F, putative, expressed seq=cds; coord=10:147954762..147960936:1; parent_gene=GRMZM2G323024	-1.283
19.12	tetrapyrrole synthesis.magnesium-protoporphyrin IX monomethyl ester (oxidative) cyclase	grmzm2g043109	Transcript	(grmzm2g043109_t01): moderately similar to ( 451) AT3G56940 | Symbols: CRD1, CHL27, ACSF | CRD1 (COPPER RESPONSE DEFECT 1); DNA binding / magnesium-protoporphyrin IX monomethyl ester (oxidative) cyclase | chr3:21076594-21078269 FORWARDmoderately similar to ( 475) CRD1_HORVU Magnesium-protoporphyrin IX monomethyl ester [oxidative] cyclase, chloroplast precursor (EC 1.14.13.81) (Mg-protoporphyrin I…	-2.581
19.4	tetrapyrrole synthesis.regulation	grmzm2g464328	Transcript	(grmzm2g464328_t01): moderately similar to ( 207) AT3G59400 | Symbols: GUN4 | GUN4; enzyme binding / tetrapyrrole binding | chr3:21948881-21949678 REVERSEmoderately similar to ( 316) loc_os11g16550 12011.m05740 protein expressed protein seq=cds; coord=10:5641861..5643006:1; parent_gene=GRMZM2G464328	-2.229
19.99	tetrapyrrole synthesis.unspecified	grmzm2g103197	Transcript	(grmzm2g103197_t01): moderately similar to ( 204) AT1G19670 | Symbols: ATCLH1, CORI1, ATHCOR1 | ATCLH1 (ARABIDOPSIS THALIANA CORONATINE-INDUCED PROTEIN 1); chlorophyllase | chr1:6803796-6804923 REVERSEweakly similar to ( 172) CLH1_CITSI Chlorophyllase-1, chloroplast precursor (EC 3.1.1.14) (Chlorophyll-chlorophyllido hydrolase 1) (Chlase 1) - Citrus sinensis (Sweet orange)weakly similar to ( 184)…	1.801
19.3	tetrapyrrole synthesis.uroporphyrin-III C-methyltransferase	grmzm2g000739	Transcript	(grmzm2g000739_t02): weakly similar to ( 111) AT5G40850 | Symbols: UPM1 | UPM1 (UROPHORPHYRIN METHYLASE 1); uroporphyrin-III C-methyltransferase | chr5:16367205-16368724 FORWARDweakly similar to ( 149) loc_os01g44050 12001.m10664 protein siroheme synthase, putative, expressed seq=cds; coord=8:145905785..145909631:1; parent_gene=GRMZM2G000739(grmzm2g000739_t01): moderately similar to ( 407) AT5G40…	1.793
