# Supplementary material for: A RNA-Seq Analysis of the Response of Photosynthetic System to Low Nitrogen Supply in Maize Leaf
Source: Int J Mol Sci. 2017 Dec 5;18(12):2624. doi: 10.3390/ijms18122624 (PMC5751227; doi:10.3390/ijms18122624)
Supplement: Supplementary file 1 [file ijms-18-02624-s001.zip › Supplemental files/Supplemental Table 4.xlsx]

## Sheet: Sheet1
BinCode	BinName	ID	Type	Description	logFC(LN1-2/HN1-2)
1.1.1.1	PS.lightreaction.photosystem II.LHC-II	ac208915.3_fg010	Transcript	(ac208915.3_fgt010): moderately similar to ( 447) AT2G34420 | Symbols: LHB1B2, LHCB1.5 | LHB1B2; chlorophyll binding | chr2:14522716-14523513 REVERSEmoderately similar to ( 481) CB48_MAIZE Chlorophyll a-b binding protein 48, chloroplast precursor (LHCII type I CAB-48) (LHCP) - Zea mays (Maize)moderately similar to ( 480) loc_os01g41710 12001.m42672 protein chlorophyll a-b binding protein 2, chlor…	-3.164
1.1.1.1	PS.lightreaction.photosystem II.LHC-II	grmzm2g018627	Transcript	(grmzm2g018627_t02): moderately similar to ( 469) AT2G05100 | Symbols: LHCB2.1, LHCB2 | LHCB2.1; chlorophyll binding | chr2:1823449-1824331 REVERSEhighly similar to ( 502) CB23_ORYSA Chlorophyll a-b binding protein, chloroplast precursor (LHCII type I CAB) (LHCP) - Oryza sativa (Rice)highly similar to ( 502) loc_os03g39610 12003.m35304 protein chlorophyll a-b binding protein, chloroplast precurso…	-1.322
1.1.1.1	PS.lightreaction.photosystem II.LHC-II	grmzm2g033885	Transcript	(grmzm2g033885_t03): moderately similar to ( 463) AT5G01530 | Symbols: | chlorophyll A-B binding protein CP29 (LHCB4) | chr5:209084-210243 FORWARDmoderately similar to ( 244) CB29_CHLRE Chlorophyll a-b binding protein CP29 - Chlamydomonas reinhardtiihighly similar to ( 530) loc_os07g37240 12007.m29225 protein expressed protein seq=cds; coord=7:157276313..157277626:-1; parent_gene=GRMZM2G033885(gr…	-1.485
1.1.1.1	PS.lightreaction.photosystem II.LHC-II	grmzm2g092427	Transcript	(grmzm2g092427_t01): moderately similar to ( 279) AT1G15820 | Symbols: LHCB6, CP24 | LHCB6 (LIGHT HARVESTING COMPLEX PSII SUBUNIT 6); chlorophyll binding | chr1:5446685-5447676 REVERSEmoderately similar to ( 282) CB4_SPIOL Chlorophyll a-b binding protein CP24, chloroplast precursor - Spinacia oleracea (Spinach)moderately similar to ( 289) loc_os04g38410 12004.m08831 protein chlorophyll a-b bindin…	-1.929
1.1.1.1	PS.lightreaction.photosystem II.LHC-II	grmzm2g104549	Transcript	(grmzm2g104549_t01): moderately similar to ( 454) AT2G34430 | Symbols: LHB1B1, LHCB1.4 | LHB1B1; chlorophyll binding | chr2:14524818-14525618 FORWARDmoderately similar to ( 490) CB48_MAIZE Chlorophyll a-b binding protein 48, chloroplast precursor (LHCII type I CAB-48) (LHCP) - Zea mays (Maize)moderately similar to ( 488) loc_os01g41710 12001.m42672 protein chlorophyll a-b binding protein 2, chlor…	-3.164
1.1.1.1	PS.lightreaction.photosystem II.LHC-II	grmzm2g149428	Transcript	(grmzm2g149428_t01): moderately similar to ( 400) AT4G10340 | Symbols: LHCB5 | LHCB5 (LIGHT HARVESTING COMPLEX OF PHOTOSYSTEM II 5); chlorophyll binding | chr4:6408200-6409496 FORWARDmoderately similar to ( 203) CB2B_PINSY Chlorophyll a-b binding protein type 2 member 1B, chloroplast precursor (Chlorophyll a-b binding protein type II 1B) (CAB) (LHCP) - Pinus sylvestris (Scots pine)moderately simi…	-1.37
1.1.1.1	PS.lightreaction.photosystem II.LHC-II	grmzm2g153184	Transcript	(grmzm2g153184_t01): moderately similar to ( 380) AT3G47470 | Symbols: LHCA4, CAB4 | LHCA4 (LIGHT-HARVESTING CHLOROPHYLL-PROTEIN COMPLEX I SUBUNIT A4); chlorophyll binding | chr3:17493622-17494773 REVERSEmoderately similar to ( 225) CB12_PETHY Chlorophyll a-b binding protein, chloroplast precursor (LHCI type II CAB) - Petunia hybrida (Petunia)moderately similar to ( 416) loc_os08g33820 12008.m080…	-1.362
1.1.1.1	PS.lightreaction.photosystem II.LHC-II	grmzm2g351977	Transcript	(grmzm2g351977_t01): moderately similar to ( 463) AT2G34420 | Symbols: LHB1B2, LHCB1.5 | LHB1B2; chlorophyll binding | chr2:14522716-14523513 REVERSEhighly similar to ( 506) CB22_ORYSA Chlorophyll a-b binding protein 2, chloroplast precursor (LHCII type I CAB-2) (LHCP) - Oryza sativa (Rice)highly similar to ( 506) loc_os01g41710 12001.m42672 protein chlorophyll a-b binding protein 2, chloroplast …	-1.843
1.1.1.1	PS.lightreaction.photosystem II.LHC-II	grmzm2g402936	Transcript	(grmzm2g402936_t01): moderately similar to ( 261) AT2G34420 | Symbols: LHB1B2, LHCB1.5 | LHB1B2; chlorophyll binding | chr2:14522716-14523513 REVERSEmoderately similar to ( 278) CB29_MAIZE Chlorophyll a-b binding protein M9, chloroplast precursor (LHCII type I CAB-M9) (LHCP) - Zea mays (Maize)moderately similar to ( 276) loc_os09g17740 12009.m05032 protein chlorophyll a-b binding protein 1, chlor…	-1.505
1.1.1.1	PS.lightreaction.photosystem II.LHC-II	grmzm2g414192	Transcript	(grmzm2g414192_t01): moderately similar to ( 469) AT2G05100 | Symbols: LHCB2.1, LHCB2 | LHCB2.1; chlorophyll binding | chr2:1823449-1824331 REVERSEhighly similar to ( 502) CB23_ORYSA Chlorophyll a-b binding protein, chloroplast precursor (LHCII type I CAB) (LHCP) - Oryza sativa (Rice)highly similar to ( 502) loc_os03g39610 12003.m35304 protein chlorophyll a-b binding protein, chloroplast precurso…	-2.182
1.1.1.1	PS.lightreaction.photosystem II.LHC-II	grmzm2g429955	Transcript	(grmzm2g429955_t01): moderately similar to ( 306) AT2G34430 | Symbols: LHB1B1, LHCB1.4 | LHB1B1; chlorophyll binding | chr2:14524818-14525618 FORWARDmoderately similar to ( 298) CB48_MAIZE Chlorophyll a-b binding protein 48, chloroplast precursor (LHCII type I CAB-48) (LHCP) - Zea mays (Maize)moderately similar to ( 324) loc_os01g41710 12001.m42672 protein chlorophyll a-b binding protein 2, chlor…	-3.553
1.1.1.2	PS.lightreaction.photosystem II.PSII polypeptide subunits	grmzm2g005984	Transcript	(grmzm2g005984_t01): weakly similar to ( 169) AT1G03600 | Symbols: | photosystem II family protein | chr1:898916-899440 FORWARDweakly similar to ( 189) loc_os03g21560 12003.m07560 protein photosystem II 11 kD protein, putative, expressed seq=cds; coord=9:131571333..131572283:-1; parent_gene=GRMZM2G005984	-1.859
1.1.1.2	PS.lightreaction.photosystem II.PSII polypeptide subunits	grmzm2g012324	Transcript	(grmzm2g012324_t01): weakly similar to ( 110) AT5G02120 | Symbols: OHP | OHP (ONE HELIX PROTEIN) | chr5:419144-419633 FORWARDweakly similar to ( 124) loc_os05g22730 12005.m06569 protein expressed protein seq=cds; coord=7:5128016..5130109:-1; parent_gene=GRMZM2G012324	-1.768
1.1.1.2	PS.lightreaction.photosystem II.PSII polypeptide subunits	grmzm2g016677	Transcript	(grmzm2g016677_t01): moderately similar to ( 283) AT2G30790 | Symbols: PSBP-2 | PSBP-2 (photosystem II subunit P-2); calcium ion binding | chr2:13119047-13120090 REVERSEmoderately similar to ( 323) PSBP_WHEAT Oxygen-evolving enhancer protein 2, chloroplast precursor (OEE2) (23 kDa subunit of oxygen evolving system of photosystem II) (OEC 23 kDa subunit) (23 kDa thylakoid membrane protein) - Triti…	-1.952
1.1.1.2	PS.lightreaction.photosystem II.PSII polypeptide subunits	grmzm2g043500	Transcript	(grmzm2g043500_t01): very weakly similar to (86.7) AT5G51545 | Symbols: LPA2 | LPA2 (low psii accumulation2) | chr5:20936434-20937243 FORWARDweakly similar to ( 115) loc_os02g03250 12002.m05675 protein expressed protein seq=cds; coord=5:72698736..72700934:1; parent_gene=GRMZM2G043500	-1.331
1.1.1.2	PS.lightreaction.photosystem II.PSII polypeptide subunits	grmzm2g047954	Transcript	(grmzm2g047954_t02): moderately similar to ( 260) AT2G30790 | Symbols: PSBP-2 | PSBP-2 (photosystem II subunit P-2); calcium ion binding | chr2:13119047-13120090 REVERSEmoderately similar to ( 290) PSBP_SPIOL Oxygen-evolving enhancer protein 2, chloroplast precursor (OEE2) (23 kDa subunit of oxygen evolving system of photosystem II) (OEC 23 kDa subunit) (23 kDa thylakoid membrane protein) - Spina…	-1.346
1.1.1.2	PS.lightreaction.photosystem II.PSII polypeptide subunits	grmzm2g056424	Transcript	(grmzm2g056424_t01): weakly similar to ( 171) AT1G03600 | Symbols: | photosystem II family protein | chr1:898916-899440 FORWARDweakly similar to ( 197) loc_os03g21560 12003.m07560 protein photosystem II 11 kD protein, putative, expressed seq=cds; coord=1:55454558..55455428:1; parent_gene=GRMZM2G056424	-1.943
1.1.1.2	PS.lightreaction.photosystem II.PSII polypeptide subunits	grmzm2g067883	Transcript	(grmzm2g067883_t01): very weakly similar to (81.3) ATCG00070 | Symbols: PSBK | PSII K protein | chrC:7017-7202 FORWARDweakly similar to ( 111) PSBK_SACOF Photosystem II reaction center protein K precursor (PSII-K) - Saccharum officinarum (Sugarcane)weakly similar to ( 104) loc_osp1g00140 11562.m00003 protein photosystem II protein K seq=cds; coord=5:52139261..52140042:1; parent_gene=GRMZM2G067883	-1.293
1.1.1.2	PS.lightreaction.photosystem II.PSII polypeptide subunits	grmzm2g087590	Transcript	(grmzm2g087590_t05): moderately similar to ( 293) AT1G77090 | Symbols: | thylakoid lumenal 29.8 kDa protein | chr1:28960576-28961875 REVERSEmoderately similar to ( 312) loc_os12g08830 12012.m26739 protein tat pathway signal sequence family protein, expressed seq=cds; coord=3:138643970..138645400:-1; parent_gene=GRMZM2G087590(grmzm2g087590_t02): very weakly similar to (82.8) loc_os12g08830 12012.m…	-1.671
1.1.1.2	PS.lightreaction.photosystem II.PSII polypeptide subunits	grmzm2g113349	Transcript	(grmzm2g113349_t01): highly similar to ( 504) AT3G50820 | Symbols: PSBO2, PSBO-2, OEC33 | PSBO2 (PHOTOSYSTEM II SUBUNIT O-2); oxygen evolving/ poly(U) binding | chr3:18891008-18892311 REVERSEhighly similar to ( 527) PSBO_SOLTU Oxygen-evolving enhancer protein 1, chloroplast precursor (OEE1) (33 kDa subunit of oxygen evolving system of photosystem II) (OEC 33 kDa subunit) (33 kDa thylakoid membran…	-1.718
1.1.1.2	PS.lightreaction.photosystem II.PSII polypeptide subunits	grmzm2g134130	Transcript	(grmzm2g134130_t02): very weakly similar to (82.8) AT1G67740 | Symbols: PSBY, YCF32 | PSBY | chr1:25394429-25394998 REVERSEvery weakly similar to (87.0) PSBY_SPIOL Photosystem II core complex proteins psbY, chloroplast precursor (L-arginine-metabolizing enzyme) (L-AME) [Contains: Photosystem II protein psbY-1 (psbY-A1); Photosystem II protein psbY-2 (psbY-A2)] - Spinacia oleracea (Spinach)very we…	-1.617
1.1.1.2	PS.lightreaction.photosystem II.PSII polypeptide subunits	grmzm2g172723	Transcript	(grmzm2g172723_t04): weakly similar to ( 101) AT1G76450 | Symbols: | oxygen-evolving complex-related | chr1:28684618-28686109 FORWARDweakly similar to ( 132) loc_os08g40160 12008.m07996 protein thylakoid lumen protein, chloroplast precursor, putative, expressed seq=cds; coord=1:189400505..189402785:1; parent_gene=GRMZM2G172723(grmzm2g172723_t02): weakly similar to ( 101) AT1G76450 | Symbols: | ox…	-1.796
1.1.1.2	PS.lightreaction.photosystem II.PSII polypeptide subunits	grmzm2g174984	Transcript	(grmzm2g174984_t01): weakly similar to ( 140) AT1G79040 | Symbols: PSBR | PSBR (photosystem II subunit R) | chr1:29736085-29736781 FORWARDweakly similar to ( 154) PSBR_SOLTU Photosystem II 10 kDa polypeptide, chloroplast precursor (Light-inducible tissue-specific ST-LS1 protein) - Solanum tuberosum (Potato)weakly similar to ( 174) loc_os08g10020 12008.m26609 protein photosystem II 10 kDa polypept…	-1.379
1.1.1.2	PS.lightreaction.photosystem II.PSII polypeptide subunits	grmzm2g176840	Transcript	(grmzm2g176840_t01): moderately similar to ( 253) AT3G55330 | Symbols: PPL1 | PPL1 (PsbP-like protein 1); calcium ion binding | chr3:20514031-20515275 REVERSEmoderately similar to ( 308) loc_os08g25900 12008.m06605 protein chloroplast oxygen-evolving complex/thylakoid lumenal 25.6kDa protein, putative, expressed seq=cds; coord=1:4764679..4766990:-1; parent_gene=GRMZM2G176840	-1.585
1.1.1.2	PS.lightreaction.photosystem II.PSII polypeptide subunits	grmzm2g308944	Transcript	(grmzm2g308944_t01): very weakly similar to (87.8) AT1G67740 | Symbols: PSBY, YCF32 | PSBY | chr1:25394429-25394998 REVERSEvery weakly similar to (94.0) PSBY_SPIOL Photosystem II core complex proteins psbY, chloroplast precursor (L-arginine-metabolizing enzyme) (L-AME) [Contains: Photosystem II protein psbY-1 (psbY-A1); Photosystem II protein psbY-2 (psbY-A2)] - Spinacia oleracea (Spinach)very we…	-2.008
1.1.1.2	PS.lightreaction.photosystem II.PSII polypeptide subunits	grmzm2g441888	Transcript	(grmzm2g441888_t01): moderately similar to ( 274) loc_os08g39430 12008.m07924 protein thylakoid lumenal 19 kDa protein, chloroplast precursor, putative, expressed seq=cds; coord=1:187383447..187384622:-1; parent_gene=GRMZM2G441888	-2.157
1.1.1.2	PS.lightreaction.photosystem II.PSII polypeptide subunits	grmzm5g804323	Transcript	(grmzm5g804323_t01): moderately similar to ( 209) AT4G21280 | Symbols: PSBQ, PSBQA, PSBQ-1 | oxygen-evolving enhancer protein 3, chloroplast, putative (PSBQ1) (PSBQ) | chr4:11334446-11335587 FORWARDmoderately similar to ( 305) PSBQ1_MAIZE Oxygen-evolving enhancer protein 3-1, chloroplast precursor (OEE3) (16 kDa subunit of oxygen evolving system of photosystem II) (OEC 16 kDa subunit) - Zea mays …	-1.373
1.1.2.1	PS.lightreaction.photosystem I.LHC-I	grmzm2g036880	Transcript	(grmzm2g036880_t01): moderately similar to ( 377) AT3G54890 | Symbols: LHCA1 | LHCA1; chlorophyll binding | chr3:20339881-20340922 REVERSEweakly similar to ( 144) CB21_SINAL Chlorophyll a-b binding protein 1, chloroplast precursor (LHCII type I CAB-1) (LHCP) - Sinapis alba (White mustard) (Brassica hirta)moderately similar to ( 427) loc_os06g21590 12006.m32064 protein chlorophyll a-b binding prot…	-1.56
1.1.2.1	PS.lightreaction.photosystem I.LHC-I	grmzm2g038519	Transcript	(grmzm2g038519_t04): moderately similar to ( 251) AT3G61470 | Symbols: LHCA2 | LHCA2; chlorophyll binding | chr3:22745736-22747032 FORWARDmoderately similar to ( 247) CB12_PETHY Chlorophyll a-b binding protein, chloroplast precursor (LHCI type II CAB) - Petunia hybrida (Petunia)moderately similar to ( 258) loc_os07g38960 12007.m29236 protein chlorophyll a-b binding protein, chloroplast precursor,…	-1.347
1.1.2.1	PS.lightreaction.photosystem I.LHC-I	grmzm2g072280	Transcript	(grmzm2g072280_t02): moderately similar to ( 390) AT3G61470 | Symbols: LHCA2 | LHCA2; chlorophyll binding | chr3:22745736-22747032 FORWARDmoderately similar to ( 386) CB12_PETHY Chlorophyll a-b binding protein, chloroplast precursor (LHCI type II CAB) - Petunia hybrida (Petunia)moderately similar to ( 405) loc_os07g38960 12007.m29236 protein chlorophyll a-b binding protein, chloroplast precursor,…	-1.286
1.1.2.2	PS.lightreaction.photosystem I.PSI polypeptide subunits	grmzm2g001653	Transcript	(grmzm2g001653_t01): weakly similar to ( 197) AT1G08380 | Symbols: PSAO | PSAO (photosystem I subunit O) | chr1:2641004-2641739 REVERSEmoderately similar to ( 256) loc_os04g33830 12004.m08478 protein 16kDa membrane protein, putative, expressed seq=cds; coord=2:56107545..56109039:-1; parent_gene=GRMZM2G001653	-1.26
1.1.2.2	PS.lightreaction.photosystem I.PSI polypeptide subunits	grmzm2g009048	Transcript	(grmzm2g009048_t01): weakly similar to ( 164) AT5G64040 | Symbols: PSAN | PSAN; calmodulin binding | chr5:25628690-25629409 REVERSEweakly similar to ( 183) PSAN_HORVU Photosystem I reaction center subunit N, chloroplast precursor (PSI-N) - Hordeum vulgare (Barley)weakly similar to ( 184) loc_os12g08770 12012.m04863 protein photosystem I reaction center subunit N, chloroplast precursor, putative, …	-2.382
1.1.2.2	PS.lightreaction.photosystem I.PSI polypeptide subunits	grmzm2g013342	Transcript	(grmzm2g013342_t01): moderately similar to ( 276) AT4G02770 | Symbols: PSAD-1 | PSAD-1 (photosystem I subunit D-1) | chr4:1229247-1229873 REVERSEmoderately similar to ( 286) PSAD_HORVU Photosystem I reaction center subunit II, chloroplast precursor (Photosystem I 20 kDa subunit) (PSI-D) - Hordeum vulgare (Barley)moderately similar to ( 290) loc_os08g44680 12008.m08440 protein photosystem I reacti…	-1.558
1.1.2.2	PS.lightreaction.photosystem I.PSI polypeptide subunits	grmzm2g016066	Transcript	(grmzm2g016066_t02): weakly similar to ( 130) AT4G28750 | Symbols: PSAE-1 | PSAE-1 (PSA E1 KNOCKOUT); catalytic | chr4:14202951-14203888 REVERSEweakly similar to ( 138) PSAE_HORVU Photosystem I reaction center subunit IV, chloroplast precursor (PSI-E) (Photosystem I 10.8 kDa polypeptide) - Hordeum vulgare (Barley)weakly similar to ( 150) loc_os07g25430 12007.m29150 protein photosystem I reaction …	-1.345
1.1.2.2	PS.lightreaction.photosystem I.PSI polypeptide subunits	grmzm2g016622	Transcript	(grmzm2g016622_t01): weakly similar to ( 116) PSAE_HORVU Photosystem I reaction center subunit IV, chloroplast precursor (PSI-E) (Photosystem I 10.8 kDa polypeptide) - Hordeum vulgare (Barley)very weakly similar to ( 100) loc_os07g25430 12007.m29150 protein photosystem I reaction center subunit IV A, chloroplast precursor, putative, expressed seq=cds; coord=7:38025162..38027027:1; parent_gene=GRM…	-1.583
1.1.2.2	PS.lightreaction.photosystem I.PSI polypeptide subunits	grmzm2g017290	Transcript	(grmzm2g017290_t02): moderately similar to ( 270) AT1G31330 | Symbols: PSAF | PSAF (photosystem I subunit F) | chr1:11215011-11215939 REVERSEmoderately similar to ( 311) PSAF_HORVU Photosystem I reaction center subunit III, chloroplast precursor (Light-harvesting complex I 17 kDa protein) (PSI-F) - Hordeum vulgare (Barley)moderately similar to ( 307) loc_os03g56670 12003.m34938 protein photosyste…	-1.37
1.1.2.2	PS.lightreaction.photosystem I.PSI polypeptide subunits	grmzm2g329047	Transcript	(grmzm2g329047_t01): weakly similar to ( 174) AT1G55670 | Symbols: PSAG | PSAG (PHOTOSYSTEM I SUBUNIT G) | chr1:20802874-20803356 REVERSEweakly similar to ( 196) PSAG_HORVU Photosystem I reaction center subunit V, chloroplast precursor (PSI-G) (Photosystem I 9 kDa protein) - Hordeum vulgare (Barley)moderately similar to ( 202) loc_os09g30340 12009.m06185 protein photosystem I reaction center subu…	-1.23
1.1.2.2	PS.lightreaction.photosystem I.PSI polypeptide subunits	grmzm2g377855	Transcript	(grmzm2g377855_t01): weakly similar to ( 180) AT1G55670 | Symbols: PSAG | PSAG (PHOTOSYSTEM I SUBUNIT G) | chr1:20802874-20803356 REVERSEweakly similar to ( 195) PSAG_HORVU Photosystem I reaction center subunit V, chloroplast precursor (PSI-G) (Photosystem I 9 kDa protein) - Hordeum vulgare (Barley)moderately similar to ( 201) loc_os09g30340 12009.m06185 protein photosystem I reaction center subu…	-1.36
1.1.2.2	PS.lightreaction.photosystem I.PSI polypeptide subunits	grmzm5g818058	Transcript	(grmzm5g818058_t02): weakly similar to ( 137) AT2G46820 | Symbols: PTAC8, TMP14, PSAP, PSI-P | PSI-P (PHOTOSYSTEM I P SUBUNIT); DNA binding | chr2:19243729-19244870 FORWARDweakly similar to ( 163) loc_os07g28610 12007.m29162 protein thylakoid membrane phosphoprotein 14 kda, chloroplast precursor, putative, expressed seq=cds; coord=7:145179339..145181182:1; parent_gene=GRMZM5G818058(grmzm5g818058_…	-2.466
1.1.2.2	PS.lightreaction.photosystem I.PSI polypeptide subunits	grmzm5g852325	Transcript	(grmzm5g852325_t01): weakly similar to ( 141) ATCG01060 | Symbols: PSAC | Encodes the PsaC subunit of photosystem I. | chrC:117318-117563 REVERSEweakly similar to ( 139) PSAC_WHEAT Photosystem I iron-sulfur center (Photosystem I subunit VII) (9 kDa polypeptide) (PSI-C) (PsaC) - Triticum aestivum (Wheat)weakly similar to ( 141) loc_osp1g00920 11562.m00083 protein photosystem I subunit VII seq=cds;…	-1.234
1.1.5.3	PS.lightreaction.other electron carrier (ox/red).ferredoxin reductase	grmzm2g168143	Transcript	(grmzm2g168143_t02): moderately similar to ( 213) AT5G66190 | Symbols: ATLFNR1 | FNR1 (FERREDOXIN-NADP(+)-OXIDOREDUCTASE 1); NADPH dehydrogenase/ electron transporter, transferring electrons within the cyclic electron transport pathway of photosynthesis/ electron transporter, transferring electrons within the noncyclic electron transp | chr5:26451203-26452616 REVERSEmoderately similar to ( 221) F…	-1.385
1.1.4	PS.lightreaction.ATP synthase	grmzm5g825759	Transcript	(grmzm5g825759_t01): weakly similar to ( 150) AT4G32260 | Symbols: | ATP synthase family | chr4:15573859-15574586 REVERSEweakly similar to ( 152) ATPX_SPIOL ATP synthase B' chain, chloroplast precursor (EC 3.6.3.14) (Subunit II) - Spinacia oleracea (Spinach)moderately similar to ( 204) loc_os03g17070 12003.m07139 protein ATP synthase B chain, chloroplast precursor, putative, expressed seq=cds; co…	-1.639
1.1.4.4	PS.lightreaction.ATP synthase.gamma chain	grmzm2g048907	Transcript	(grmzm2g048907_t01): moderately similar to ( 469) AT4G04640 | Symbols: ATPC1 | ATPC1; enzyme regulator | chr4:2350761-2351882 REVERSEhighly similar to ( 589) ATPG_MAIZE ATP synthase subunit gamma, chloroplast precursor (EC 3.6.3.14) [Contains: Inceptin] - Zea mays (Maize)highly similar to ( 561) loc_os07g32880 12007.m07550 protein ATP synthase gamma chain, chloroplast precursor, putative, express…	-1.609
1.1.4.7	PS.lightreaction.ATP synthase.delta chain	grmzm5g862663	Transcript	(grmzm5g862663_t01): weakly similar to ( 107) AT4G09650 | Symbols: ATPD | ATPD (ATP SYNTHASE DELTA-SUBUNIT GENE); hydrogen ion transporting ATP synthase, rotational mechanism / proton-transporting ATPase, rotational mechanism | chr4:6100799-6101503 FORWARDweakly similar to ( 173) ATPD_SORBI ATP synthase delta chain, chloroplast precursor (EC 3.6.3.14) - Sorghum bicolor (Sorghum) (Sorghum vulgare)…	-1.353
1.3.12	PS.calvin cycle.PRK	grmzm2g162529	Transcript	(grmzm2g162529_t01): highly similar to ( 639) AT1G32060 | Symbols: PRK | PRK (PHOSPHORIBULOKINASE); ATP binding / phosphoribulokinase/ protein binding | chr1:11532668-11534406 FORWARDhighly similar to ( 733) KPPR_WHEAT Phosphoribulokinase, chloroplast precursor (EC 2.7.1.19) (Phosphopentokinase) (PRKase) (PRK) - Triticum aestivum (Wheat)highly similar to ( 735) loc_os02g47020 12002.m09738 protein…	-1.3
1.3.2	PS.calvin cycle.rubisco small subunit	grmzm2g113033	Transcript	(grmzm2g113033_t01): moderately similar to ( 228) AT1G67090 | Symbols: RBCS1A | RBCS1A (RIBULOSE BISPHOSPHATE CARBOXYLASE SMALL CHAIN 1A); copper ion binding / ribulose-bisphosphate carboxylase | chr1:25048590-25049249 REVERSEmoderately similar to ( 344) RBS_MAIZE Ribulose bisphosphate carboxylase small chain, chloroplast precursor (EC 4.1.1.39) (RuBisCO small subunit) - Zea mays (Maize)moderatel…	-1.514
1.3.13	PS.calvin cycle.rubisco interacting	grmzm2g162282	Transcript	(grmzm2g162282_t01): highly similar to ( 700) AT2G39730 | Symbols: RCA | RCA (RUBISCO ACTIVASE); ADP binding / ATP binding / enzyme regulator/ ribulose-1,5-bisphosphate carboxylase/oxygenase activator | chr2:16571174-16573345 REVERSEhighly similar to ( 701) RCA_ORYSA Ribulose bisphosphate carboxylase/oxygenase activase, chloroplast precursor (RuBisCO activase) (RA) - Oryza sativa (Rice)highly sim…	-1.841
1.3.3	PS.calvin cycle.phosphoglycerate kinase	grmzm2g089136	Transcript	(grmzm2g089136_t01): highly similar to ( 718) AT1G56190 | Symbols: | phosphoglycerate kinase, putative | chr1:21028622-21030454 FORWARDhighly similar to ( 761) PGKH_WHEAT Phosphoglycerate kinase, chloroplast precursor (EC 2.7.2.3) - Triticum aestivum (Wheat)highly similar to ( 778) loc_os05g41640 12005.m08338 protein phosphoglycerate kinase, chloroplast precursor, putative, expressed seq=cds; coo…	-1.593
1.3.4	PS.calvin cycle.GAP	grmzm5g845611	Transcript	(grmzm5g845611_t01): highly similar to ( 645) AT1G42970 | Symbols: GAPB | GAPB (GLYCERALDEHYDE-3-PHOSPHATE DEHYDROGENASE B SUBUNIT); glyceraldehyde-3-phosphate dehydrogenase (NADP+)/ glyceraldehyde-3-phosphate dehydrogenase | chr1:16127552-16129584 FORWARDhighly similar to ( 665) G3PB_PEA Glyceraldehyde-3-phosphate dehydrogenase B, chloroplast precursor (EC 1.2.1.13) (NADP-dependent glyceraldehyd…	-2.629
1.3.5	PS.calvin cycle.TPI	grmzm5g852968	Transcript	(grmzm5g852968_t03): moderately similar to ( 433) AT2G21170 | Symbols: TIM | TIM (TRIOSEPHOSPHATE ISOMERASE); catalytic/ triose-phosphate isomerase | chr2:9071047-9073106 REVERSEmoderately similar to ( 476) TPIC_SECCE Triosephosphate isomerase, chloroplast precursor (EC 5.3.1.1) (TIM) (Triose-phosphate isomerase) - Secale cereale (Rye)highly similar to ( 517) loc_os09g36450 12009.m060049 protein …	-1.754
1.3.6	PS.calvin cycle.aldolase	grmzm2g046284	Transcript	(grmzm2g046284_t01): highly similar to ( 629) AT4G38970 | Symbols: | fructose-bisphosphate aldolase, putative | chr4:18163769-18165659 REVERSEhighly similar to ( 710) ALFC_ORYSA Fructose-bisphosphate aldolase, chloroplast precursor (EC 4.1.2.13) (ALDP) - Oryza sativa (Rice)highly similar to ( 710) loc_os11g07020 12011.m28744 protein fructose-bisphosphate aldolase, chloroplast precursor, putative,…	-1.454
1.3.7	PS.calvin cycle.FBPase	grmzm2g306732	Transcript	(grmzm2g306732_t02): weakly similar to ( 114) AT3G54050 | Symbols: | fructose-1,6-bisphosphatase, putative / D-fructose-1,6-bisphosphate 1-phosphohydrolase, putative / FBPase, putative | chr3:20016951-20018527 FORWARDweakly similar to ( 137) F16P1_ORYSA Fructose-1,6-bisphosphatase, chloroplast precursor (EC 3.1.3.11) (D-fructose-1,6-bisphosphate 1-phosphohydrolase) (FBPase) - Oryza sativa (Rice)w…	-1.441
1.3.9	PS.calvin cycle.seduheptulose bisphosphatase	grmzm5g814089	Transcript	(grmzm5g814089_t01): weakly similar to ( 137) AT3G55800 | Symbols: SBPASE | SBPASE (sedoheptulose-bisphosphatase); phosphoric ester hydrolase/ sedoheptulose-bisphosphatase | chr3:20709640-20711421 FORWARDweakly similar to ( 148) S17P_WHEAT Sedoheptulose-1,7-bisphosphatase, chloroplast precursor (EC 3.1.3.37) (Sedoheptulose-bisphosphatase) (SBPase) (SED(1,7)P2ase) - Triticum aestivum (Wheat)weakly…	-1.378
1.3.11	PS.calvin cycle.RPE	grmzm2g026807	Transcript	(grmzm2g026807_t01): moderately similar to ( 411) AT5G61410 | Symbols: RPE | RPE; catalytic/ ribulose-phosphate 3-epimerase | chr5:24684085-24685836 REVERSEmoderately similar to ( 449) RPE_ORYSA Ribulose-phosphate 3-epimerase, chloroplast precursor (EC 5.1.3.1) (Pentose-5-phosphate 3-epimerase) (PPE) (RPE) (R5P3E) - Oryza sativa (Rice)moderately similar to ( 449) loc_os03g07300 12003.m101203 prot…	-1.768
